# Supplementary material for: Leptothrix ochracea genomes reveal potential for mixotrophic growth on Fe(II) and organic carbon
Source: Appl Environ Microbiol. 2024 Aug 12;90(9):e00599-24. doi: 10.1128/aem.00599-24 (PMC11412304; doi:10.1128/aem.00599-24)
Supplement: Supplemental tables — Tables S1 to S9. [file aem.00599-24-s0002.xlsx]

## Sheet: Table of Contents
Table	Title
S1	Geochemistry
S2	16S reads per sample
S3	16S OTU abundance
S4	16S Percent identity matrix
S5	Full gene table
S6	DE1.021 Metatranscriptome table
S7	ISCOA1K.005 Metatranscriptome table
S8	MN3.008 Metatranscriptome table
S9	Single carbon source metabolic model media

## Sheet: S1_geochemistry
Sample	pH	O2 (uM)	[Fe2+] (uM)*	Temperature	DOC (mg/L)	Cl-	NO2-	NO3-	SO42-	[Fe2+] (uM)**	[Mn] (uM)**
ISCOA1K	6.1	109, 153	-	16.68	2.75	-	-	-	-	-	-
ISCOB2	6.2	249	-	17.5	2.63	-	-	-	-	-	-
ISCOC1	6.2	205	79.41	17.86	24.7	-	-	-	-	-	-
MN2	-	-	33.25	-	-	-	bdl	-	-	-	-
MN3	5.3	0.0, 78.1	8.02	12.61	2.12	64.17	bdl	5.64	7.01	10.99	1.17
DE1	5.5	0.0, 219	1.27	11.48	3.9	75.02	bdl	bdl	10.19	3.62	0.68
4SP	6.1	20-80	9.5	-	-	-	-	-	-	-	-
MN3 depth profile:
Depth (cm)	[Fe2+] (uM)*	DOC (mg/L)	Cl-	NO2-	NO3-	SO42-	[Fe2+] (mM)**	[Mn] (uM)**
35	1250	4.47	66.7	bdl	bdl	5.09	13.59	1.88
41	1155	4.76	65.39	bdl	bdl	2.94	26.7	1.97
43	573.9	4.16	68.57	bdl	5.64	3.33	24.83	1.38
46	391	5.2	71.65	bdl	bdl	3.06	18.46	1.38
bdl = below detection limit
- = not measured
* = measured by ferrozine
** = measured by ICP-MS

## Sheet: S2_16S reads per sample
Sample	total number of reads
ISCOA1K	25121
ISCOB2	23565
ISCOC1	27023
ISCOC1bead	32157
MN2	24683
DE1	41774
DE2	45760
MN3	46362

## Sheet: S3_16S OTU Abundance
OTU ID	Genus	Species	ISCOA1K	ISCOB2	ISCOC1	ISCOC1bead	MN2	DE1	DE2	MN3
Otu000001	Leptothrix	ochracea	0.000119422	0.000127307	0.000444066	3.10974e-05	0	0.0360033	0.0143357	0.0547647
Otu000006	Leptothrix	ochracea	0.000159229	0.0221515	0.0616882	0.00012439	4.05137e-05	0.000119692	0.000152972	8.62776e-05
Otu000011	Leptothrix	ochracea	0.018192	0.000127307	0	0.0473614	0.00939918	4.78767e-05	4.37063e-05	0.000150986
Otu000130	Leptothrix	ochracea	0.000238844	0	0.000370055	0.00105731	8.10274e-05	0.000191507	8.74126e-05	0.000107847
Otu000215	Leptothrix	ochracea	0	0	3.70055e-05	9.32923e-05	0	0.000263322	6.55594e-05	0.0023942
Otu000819	Leptothrix	ochracea	0	0	0	6.21949e-05	0	0.00086178	2.18531e-05	0
Otu001016	Leptothrix	ochracea	0	0	0	0	0	0	0	0.000668651
Otu001041	Leptothrix	ochracea	0	0	0	0	0	0.000263322	2.18531e-05	4.31388e-05
Otu001167	Leptothrix	ochracea	0	0	0	0	4.05137e-05	4.78767e-05	4.37063e-05	0.000107847
Otu001487	Leptothrix	ochracea	3.98073e-05	0	0	0	0	7.1815e-05	2.18531e-05	4.31388e-05
Otu001550	Leptothrix	ochracea	3.98073e-05	0	0.000296044	0	0	4.78767e-05	2.18531e-05	0
Otu001766	Leptothrix	ochracea	3.98073e-05	0	0	3.10974e-05	0	0	2.18531e-05	0.000323541
Otu001863	Leptothrix	ochracea	0.00059711	4.24358e-05	0	6.21949e-05	0	0	0	0
Otu001915	Leptothrix	ochracea	0	0	0.000111017	0	0	2.39383e-05	4.37063e-05	0.000215694
Otu002070	Leptothrix	ochracea	0	0	0	0	0	4.78767e-05	0	0.000150986
Otu002325	Leptothrix	ochracea	0	0	0.000111017	9.32923e-05	0	7.1815e-05	0	0
Otu002346	Leptothrix	ochracea	0	0	0	3.10974e-05	0	9.57533e-05	2.18531e-05	2.15694e-05
Otu002399	Leptothrix	ochracea	0	0	0.000481072	0	0	0	0	2.15694e-05
Otu002634	Leptothrix	ochracea	0	0	3.70055e-05	0	0	2.39383e-05	2.18531e-05	0.000150986
Otu002778	Leptothrix	ochracea	0	0	3.70055e-05	0	0	0.000263322	0	0
Otu003023	Leptothrix	ochracea	0	0	0.000370055	0	0	4.78767e-05	0	0
Otu003142	Leptothrix	ochracea	0	0	0	0	0	0.00014363	2.18531e-05	0
Otu003285	Leptothrix	ochracea	0	0	0	0	0	2.39383e-05	4.37063e-05	4.31388e-05
Otu003332	Leptothrix	ochracea	0	0	0	0	0	4.78767e-05	0	0
Otu003393	Leptothrix	ochracea	0	0	0	0	0	7.1815e-05	2.18531e-05	0.000107847
Otu003451	Leptothrix	ochracea	3.98073e-05	0	7.4011e-05	3.10974e-05	0	0	2.18531e-05	0
Otu003503	Leptothrix	ochracea	0	0	0.000185028	0	0	4.78767e-05	0	2.15694e-05
Otu003830	Leptothrix	ochracea	3.98073e-05	0	0	0	0	2.39383e-05	0	0
Otu003842	Leptothrix	ochracea	0	0	0	3.10974e-05	0	0	0	0.000107847
Otu004178	Leptothrix	ochracea	7.96147e-05	0	0	3.10974e-05	0	0	2.18531e-05	2.15694e-05
Otu004401	Leptothrix	ochracea	0	0	0	0	0	0	8.74126e-05	0
Otu004604	Leptothrix	ochracea	0	0	3.70055e-05	0	8.10274e-05	0	4.37063e-05	0
Otu004754	Leptothrix	ochracea	0	0	0	0	0	0.00014363	2.18531e-05	2.15694e-05
Otu005131	Leptothrix	ochracea	0	0.000169743	0	0	0	0	0	6.47082e-05
Otu005167	Leptothrix	ochracea	0	0	0	6.21949e-05	0	0	0	0.000107847
Otu005989	Leptothrix	ochracea	0	0	0	0	0	0	0	8.62776e-05
Otu006114	Leptothrix	ochracea	0	0	0	0	0	4.78767e-05	0	2.15694e-05
Otu006178	Leptothrix	ochracea	0	0	0	0	0	0	0	8.62776e-05
Otu006301	Leptothrix	ochracea	0	0	3.70055e-05	6.21949e-05	0	7.1815e-05	0	0
Otu006353	Leptothrix	ochracea	0	0	3.70055e-05	0	0	0	2.18531e-05	4.31388e-05
Otu006505	Leptothrix	ochracea	0	0	0	0	0	4.78767e-05	0	2.15694e-05
Otu006602	Leptothrix	ochracea	0	0	3.70055e-05	0	0	0	2.18531e-05	0
Otu006622	Leptothrix	ochracea	0	0	0	0	0	7.1815e-05	2.18531e-05	4.31388e-05
Otu006823	Leptothrix	ochracea	0	0	0	0	0	0	0	6.47082e-05
Otu006851	Leptothrix	ochracea	0	0	3.70055e-05	3.10974e-05	0	4.78767e-05	0	2.15694e-05
Otu007080	Leptothrix	ochracea	0	0	0	3.10974e-05	0	4.78767e-05	0	2.15694e-05
Otu007104	Leptothrix	ochracea	3.98073e-05	0	0	0	0	0	0	2.15694e-05
Otu007229	Leptothrix	ochracea	0	0	0	0	0	2.39383e-05	0	2.15694e-05
Otu007481	Leptothrix	ochracea	0	0	0	0	0	2.39383e-05	0	0
Otu007813	Leptothrix	ochracea	3.98073e-05	0	7.4011e-05	0	0	2.39383e-05	0	0
Otu008075	Leptothrix	ochracea	0	0	0	9.32923e-05	0	0	0	0
Otu008401	Leptothrix	ochracea	0	0	0	0	0	4.78767e-05	0	0
Otu008943	Leptothrix	ochracea	0	0	0	0	0	2.39383e-05	0	0
Otu009098	Leptothrix	ochracea	0	0	0	0	0	0	0	8.62776e-05
Otu009123	Leptothrix	ochracea	0	0	0	0	0	2.39383e-05	2.18531e-05	0
Otu009436	Leptothrix	ochracea	0	0	0	0	0	2.39383e-05	0	2.15694e-05
Otu009842	Leptothrix	ochracea	0	0	0	0	0	0	4.37063e-05	0
Otu009996	Leptothrix	ochracea	0.000159229	0	0	0	0	0	0	0
Otu009997	Leptothrix	ochracea	0	0	3.70055e-05	0	0	0	0	0
Otu010061	Leptothrix	ochracea	0	0	0	0	0	4.78767e-05	0	4.31388e-05
Otu010283	Leptothrix	ochracea	0	0	0	0	4.05137e-05	0	2.18531e-05	0
Otu010821	Leptothrix	ochracea	0	0	0	0	0	2.39383e-05	0	2.15694e-05
Otu010929	Leptothrix	ochracea	3.98073e-05	0	0	0	0	4.78767e-05	0	0
Otu011098	Leptothrix	ochracea	0	0	3.70055e-05	0	4.05137e-05	0	0	0
Otu011715	Leptothrix	ochracea	0	0	3.70055e-05	6.21949e-05	0	0	0	0
Otu011935	Leptothrix	ochracea	0	4.24358e-05	3.70055e-05	0	0	2.39383e-05	0	0
Otu011963	Leptothrix	ochracea	0	0	3.70055e-05	3.10974e-05	0	0	0	2.15694e-05
Otu012022	Leptothrix	ochracea	0	0	0	3.10974e-05	0	0	0	4.31388e-05
Otu012104	Leptothrix	ochracea	0	4.24358e-05	0	0	0	0	0	2.15694e-05
Otu012291	Leptothrix	ochracea	0	4.24358e-05	0	0	0	0	0	4.31388e-05
Otu012440	Leptothrix	ochracea	0	0	0	3.10974e-05	0	0	0	0
Otu012544	Leptothrix	ochracea	0	0	0	0	0	0	0	2.15694e-05
Otu012839	Leptothrix	ochracea	0	0	3.70055e-05	3.10974e-05	0	0	0	0
Otu012840	Leptothrix	ochracea	0	0	0	3.10974e-05	0	0	0	0
Otu012874	Leptothrix	ochracea	0	0	3.70055e-05	3.10974e-05	0	0	0	0
Otu012901	Leptothrix	ochracea	0	0	0	3.10974e-05	0	0	0	0
Otu012971	Leptothrix	ochracea	0	0	0	0	0	2.39383e-05	0	4.31388e-05
Otu013101	Leptothrix	ochracea	0	0	0	6.21949e-05	0	0	0	0
Otu013173	Leptothrix	ochracea	0	0	3.70055e-05	0	0	0	0	2.15694e-05
Otu013179	Leptothrix	ochracea	0	0	0	0	0	2.39383e-05	0	2.15694e-05
Otu013393	Leptothrix	ochracea	0	0	0	0	0	4.78767e-05	0	2.15694e-05
Otu013428	Leptothrix	ochracea	3.98073e-05	0	0	0	0	2.39383e-05	0	2.15694e-05
Otu013514	Leptothrix	ochracea	7.96147e-05	0	0	0	4.05137e-05	0	0	0
Otu013633	Leptothrix	ochracea	0	0	3.70055e-05	3.10974e-05	0	2.39383e-05	0	0
Otu013741	Leptothrix	ochracea	0	0	0	0	0	2.39383e-05	0	4.31388e-05
Otu013848	Leptothrix	ochracea	7.96147e-05	0	0	0	0	0	0	0
Otu014082	Leptothrix	ochracea	0	0	0	3.10974e-05	0	0	0	2.15694e-05
Otu014309	Leptothrix	ochracea	0	0	0	0	0	2.39383e-05	0	0
Otu014678	Leptothrix	ochracea	0	0	3.70055e-05	0	4.05137e-05	0	0	0
Otu014866	Leptothrix	ochracea	0	0	0	0	0	0	2.18531e-05	0
Otu015058	Leptothrix	ochracea	0	0	0	6.21949e-05	0	0	0	0
Otu015177	Leptothrix	ochracea	0	0	0	0	0	0	0	4.31388e-05
Otu015461	Leptothrix	ochracea	0	0	0	0	0	0	4.37063e-05	2.15694e-05
Otu015995	Leptothrix	ochracea	0	0	0	3.10974e-05	0	0	0	2.15694e-05
Otu016270	Leptothrix	ochracea	0	4.24358e-05	0	0	0	0	4.37063e-05	0
Otu016370	Leptothrix	ochracea	3.98073e-05	0	0	3.10974e-05	0	0	0	2.15694e-05
Otu016480	Leptothrix	ochracea	0	0	3.70055e-05	3.10974e-05	0	0	0	0
Otu016770	Leptothrix	ochracea	0	0	0	0	0	0	0	2.15694e-05
Otu016805	Leptothrix	ochracea	0	0	0	0	0	2.39383e-05	0	4.31388e-05
Otu016950	Leptothrix	ochracea	0	0	0	0	0	4.78767e-05	0	2.15694e-05
Otu017068	Leptothrix	ochracea	0	0	0	0	0	0	0	2.15694e-05
Otu017359	Leptothrix	ochracea	0	4.24358e-05	0	3.10974e-05	0	0	0	0
Otu017541	Leptothrix	ochracea	0	0	0	0	0	0	2.18531e-05	0
Otu017574	Leptothrix	ochracea	0	0	3.70055e-05	3.10974e-05	0	0	0	0
Otu017628	Leptothrix	ochracea	0	0	0	3.10974e-05	0	4.78767e-05	0	0
Otu017681	Leptothrix	ochracea	0	0	0	3.10974e-05	0	0	0	0
Otu019100	Leptothrix	ochracea	0	0	0	0	0	2.39383e-05	0	2.15694e-05
Otu020475	Leptothrix	ochracea	0	0	0	3.10974e-05	0	0	0	0
Otu021566	Leptothrix	ochracea	0	0	0	0	0	0	0	4.31388e-05
Otu021763	Leptothrix	ochracea	0	0	7.4011e-05	0	0	0	0	0
Otu022312	Leptothrix	ochracea	0	0	0	0	0	0	4.37063e-05	0
Otu022369	Leptothrix	ochracea	0	4.24358e-05	0	0	0	0	0	0
Otu022808	Leptothrix	ochracea	0	0	0	0	0	0	0	4.31388e-05
Otu023031	Leptothrix	ochracea	0	0	0	0	0	2.39383e-05	0	0
Otu024763	Leptothrix	ochracea	0	0	0	0	0	2.39383e-05	0	0
Otu025218	Leptothrix	ochracea	0	0	0	0	0	0	2.18531e-05	0
Otu025530	Leptothrix	ochracea	3.98073e-05	0	0	0	0	2.39383e-05	0	0
Otu025578	Leptothrix	ochracea	0	0	0	0	0	2.39383e-05	0	0
Otu025840	Leptothrix	ochracea	0	0	0	0	0	0	0	4.31388e-05
Otu026326	Leptothrix	ochracea	0	0	0	3.10974e-05	0	0	0	2.15694e-05
Otu026499	Leptothrix	ochracea	0	0	0	3.10974e-05	0	2.39383e-05	0	0
Otu026617	Leptothrix	ochracea	0	0	0	3.10974e-05	0	0	0	0
Otu026751	Leptothrix	ochracea	0	0	0	0	0	0	0	2.15694e-05
Otu026837	Leptothrix	ochracea	0	0	0	0	0	2.39383e-05	0	0
Otu028174	Leptothrix	ochracea	0	0	0	0	0	0	2.18531e-05	0
Otu028768	Leptothrix	ochracea	3.98073e-05	0	0	0	0	2.39383e-05	0	0
Otu028922	Leptothrix	ochracea	0	0	0	0	0	0	0	2.15694e-05
Otu029319	Leptothrix	ochracea	3.98073e-05	0	0	3.10974e-05	0	0	0	0
Otu029391	Leptothrix	ochracea	0	0	0	0	0	0	0	4.31388e-05
Otu029646	Leptothrix	ochracea	0	0	0	0	0	2.39383e-05	0	2.15694e-05
Otu029692	Leptothrix	ochracea	0	0	0	0	0	4.78767e-05	0	0
Otu029870	Leptothrix	ochracea	0	0	0	0	0	0	0	2.15694e-05
Otu029973	Leptothrix	ochracea	0	0	0	0	0	2.39383e-05	0	0
Otu030246	Leptothrix	ochracea	0	0	0	0	0	4.78767e-05	0	0
Otu030556	Leptothrix	ochracea	3.98073e-05	0	0	0	0	0	0	2.15694e-05
Otu031496	Leptothrix	ochracea	0	0	0	3.10974e-05	0	0	0	0
Otu031520	Leptothrix	ochracea	0	0	0	0	0	0	0	2.15694e-05
Otu031537	Leptothrix	ochracea	0	0	0	3.10974e-05	0	0	0	2.15694e-05
Otu031711	Leptothrix	ochracea	0	0	0	0	0	2.39383e-05	0	2.15694e-05
Otu031794	Leptothrix	ochracea	0	0	0	0	0	0	0	2.15694e-05
Otu031812	Leptothrix	ochracea	0	0	0	0	0	0	0	2.15694e-05
Otu032454	Leptothrix	ochracea	0	0	0	0	0	2.39383e-05	0	0
Otu032658	Leptothrix	ochracea	3.98073e-05	0	0	0	0	0	0	2.15694e-05
Otu032690	Leptothrix	ochracea	0	0	0	0	0	0	0	2.15694e-05
Otu033327	Leptothrix	ochracea	0	0	0	0	0	2.39383e-05	0	0
Otu033346	Leptothrix	ochracea	0	0	0	0	0	0	0	2.15694e-05
Otu033838	Leptothrix	ochracea	0	0	0	0	0	0	0	2.15694e-05
Otu034261	Leptothrix	ochracea	0	0	0	0	0	0	0	2.15694e-05
Otu034412	Leptothrix	ochracea	0	0	0	0	0	0	0	2.15694e-05
Otu034414	Leptothrix	ochracea	0	0	0	0	0	0	0	2.15694e-05
Otu034765	Leptothrix	ochracea	0	0	0	0	0	2.39383e-05	0	0
Otu035563	Leptothrix	ochracea	0	0	0	0	0	0	2.18531e-05	0
Otu035621	Leptothrix	ochracea	0	0	0	0	0	0	0	2.15694e-05
Otu035675	Leptothrix	ochracea	0	0	0	0	0	0	0	2.15694e-05
Otu036279	Leptothrix	ochracea	0	0	0	0	0	0	0	2.15694e-05
Otu036500	Leptothrix	ochracea	0	0	0	0	0	0	2.18531e-05	0
Otu036812	Leptothrix	ochracea	0	0	0	0	0	0	0	2.15694e-05
Otu037251	Leptothrix	ochracea	0	0	0	0	0	0	0	2.15694e-05
Otu037456	Leptothrix	ochracea	0	0	0	0	0	2.39383e-05	0	0
Otu037774	Leptothrix	ochracea	0	0	0	0	0	0	0	2.15694e-05
Otu038127	Leptothrix	ochracea	0	0	0	0	0	0	0	2.15694e-05
Otu038255	Leptothrix	ochracea	0	0	0	0	0	0	0	2.15694e-05
Otu038350	Leptothrix	ochracea	0	0	0	0	0	0	2.18531e-05	0
Otu038372	Leptothrix	ochracea	0	0	0	0	0	0	0	2.15694e-05
Otu038691	Leptothrix	ochracea	0	0	0	0	0	0	0	2.15694e-05
Otu038699	Leptothrix	ochracea	0	0	0	0	0	0	0	2.15694e-05
Otu039222	Leptothrix	ochracea	0	0	0	0	0	2.39383e-05	0	0
Otu039380	Leptothrix	ochracea	0	0	0	0	0	0	2.18531e-05	0
Otu039579	Leptothrix	ochracea	0	0	0	0	0	0	0	2.15694e-05
Otu040739	Leptothrix	ochracea	0	0	0	0	0	2.39383e-05	0	0
Otu040987	Leptothrix	ochracea	0	0	0	0	0	0	0	2.15694e-05
Otu041301	Leptothrix	ochracea	0	0	0	0	0	0	0	2.15694e-05
Otu041504	Leptothrix	ochracea	0	0	0	0	0	0	0	2.15694e-05
Otu041972	Leptothrix	ochracea	0	0	0	0	0	0	0	2.15694e-05
Otu042001	Leptothrix	ochracea	0	0	0	0	0	0	2.18531e-05	0
Otu042046	Leptothrix	ochracea	0	0	0	0	0	2.39383e-05	0	0
Otu042904	Leptothrix	ochracea	0	0	0	0	0	2.39383e-05	0	0
Otu043079	Leptothrix	ochracea	0	0	0	0	0	0	0	2.15694e-05
Otu043864	Leptothrix	ochracea	0	0	0	0	0	2.39383e-05	0	0
Otu044521	Leptothrix	ochracea	0	0	0	0	0	2.39383e-05	0	0
Otu044541	Leptothrix	ochracea	0	0	0	0	0	0	0	2.15694e-05
Otu044547	Leptothrix	ochracea	0	0	0	0	0	0	0	2.15694e-05
Otu044559	Leptothrix	ochracea	0	0	0	0	0	0	0	2.15694e-05
Otu045178	Leptothrix	ochracea	0	0	0	0	0	0	0	2.15694e-05
Otu045436	Leptothrix	ochracea	0	0	0	0	0	0	0	2.15694e-05
Otu046355	Leptothrix	ochracea	0	0	0	0	0	0	0	2.15694e-05
Otu046491	Leptothrix	ochracea	0	0	0	0	0	0	0	2.15694e-05
Otu046694	Leptothrix	ochracea	0	0	0	0	0	0	0	2.15694e-05
Otu046783	Leptothrix	ochracea	0	0	0	0	0	0	2.18531e-05	0
Otu047392	Leptothrix	ochracea	0	0	0	0	0	0	0	2.15694e-05
Otu047758	Leptothrix	ochracea	0	0	0	0	0	0	0	2.15694e-05
Otu047931	Leptothrix	ochracea	0	0	0	0	0	0	0	2.15694e-05
Otu048206	Leptothrix	ochracea	0	0	0	0	0	0	0	2.15694e-05
Otu048834	Leptothrix	ochracea	0	0	0	0	0	0	0	2.15694e-05
Otu049853	Leptothrix	ochracea	0	0	0	0	0	0	2.18531e-05	0
Otu049951	Leptothrix	ochracea	0	0	0	0	0	0	0	2.15694e-05
Otu050180	Leptothrix	ochracea	0	0	0	0	0	0	0	2.15694e-05
Otu050544	Leptothrix	ochracea	0	0	0	0	0	2.39383e-05	0	0
Otu050639	Leptothrix	ochracea	0	0	0	0	0	0	0	2.15694e-05
Otu050742	Leptothrix	ochracea	0	0	0	0	0	0	0	2.15694e-05
Otu050978	Leptothrix	ochracea	0	0	0	0	0	0	0	2.15694e-05
Otu051720	Leptothrix	ochracea	0	0	0	0	0	2.39383e-05	0	0
Otu051901	Leptothrix	ochracea	0	4.24358e-05	0	0	0	0	0	0
Otu052069	Leptothrix	ochracea	3.98073e-05	0	0	0	0	0	0	0
Otu052116	Leptothrix	ochracea	0	0	0	0	0	0	0	2.15694e-05
Otu052125	Leptothrix	ochracea	3.98073e-05	0	0	0	0	0	0	0
Otu052168	Leptothrix	ochracea	0	0	0	0	0	0	0	2.15694e-05
Otu052268	Leptothrix	ochracea	0	0	3.70055e-05	0	0	0	0	0
Otu052363	Leptothrix	ochracea	0	0	0	0	0	0	0	2.15694e-05
Otu052444	Leptothrix	ochracea	0	0	3.70055e-05	0	0	0	0	0
Otu052481	Leptothrix	ochracea	0	0	0	0	0	0	2.18531e-05	0
Otu052484	Leptothrix	ochracea	3.98073e-05	0	0	0	0	0	0	0
Otu052590	Leptothrix	ochracea	0	0	0	0	0	2.39383e-05	0	0
Otu052632	Leptothrix	ochracea	0	0	0	0	0	0	0	2.15694e-05
Otu052813	Leptothrix	ochracea	0	4.24358e-05	0	0	0	0	0	0
Otu052902	Leptothrix	ochracea	0	0	0	0	0	2.39383e-05	0	0
Otu053038	Leptothrix	ochracea	0	0	0	0	0	2.39383e-05	0	0
Otu053250	Leptothrix	ochracea	0	0	3.70055e-05	0	0	0	0	0
Otu053280	Leptothrix	ochracea	0	0	3.70055e-05	0	0	0	0	0
Otu053397	Leptothrix	ochracea	0	0	0	3.10974e-05	0	0	0	0
Otu053706	Leptothrix	ochracea	0	0	0	0	0	0	0	2.15694e-05
Otu053769	Leptothrix	ochracea	0	0	3.70055e-05	0	0	0	0	0
Otu053990	Leptothrix	ochracea	0	0	0	0	0	0	0	2.15694e-05
Otu054159	Leptothrix	ochracea	0	0	0	0	0	0	2.18531e-05	0
Otu054161	Leptothrix	ochracea	0	4.24358e-05	0	0	0	0	0	0
Otu054181	Leptothrix	ochracea	0	0	0	0	0	0	0	2.15694e-05
Otu054225	Leptothrix	ochracea	0	0	0	0	0	2.39383e-05	0	0
Otu054241	Leptothrix	ochracea	0	0	0	0	0	0	0	2.15694e-05
Otu054283	Leptothrix	ochracea	0	4.24358e-05	0	0	0	0	0	0
Otu054341	Leptothrix	ochracea	0	0	0	0	0	0	2.18531e-05	0
Otu054508	Leptothrix	ochracea	0	0	0	0	0	2.39383e-05	0	0
Otu054532	Leptothrix	ochracea	0	0	0	0	0	2.39383e-05	0	0
Otu054550	Leptothrix	ochracea	0	0	0	3.10974e-05	0	0	0	0
Otu054585	Leptothrix	ochracea	3.98073e-05	0	0	0	0	0	0	0
Otu054619	Leptothrix	ochracea	0	0	0	3.10974e-05	0	0	0	0
Otu054711	Leptothrix	ochracea	0	0	0	0	0	0	0	2.15694e-05
Otu054877	Leptothrix	ochracea	0	0	0	0	0	0	0	2.15694e-05
Otu054980	Leptothrix	ochracea	0	0	0	0	0	0	0	2.15694e-05
Otu055047	Leptothrix	ochracea	0	0	0	0	0	0	0	2.15694e-05
Otu055153	Leptothrix	ochracea	0	0	0	0	0	2.39383e-05	0	0
Otu055168	Leptothrix	ochracea	0	0	3.70055e-05	0	0	0	0	0
Otu055212	Leptothrix	ochracea	0	0	0	3.10974e-05	0	0	0	0
Otu055426	Leptothrix	ochracea	3.98073e-05	0	0	0	0	0	0	0
Otu055622	Leptothrix	ochracea	0	4.24358e-05	0	0	0	0	0	0
Otu055693	Leptothrix	ochracea	0	0	0	0	0	0	0	2.15694e-05
Otu055771	Leptothrix	ochracea	0	0	0	0	0	0	0	2.15694e-05
Otu055780	Leptothrix	ochracea	0	0	0	0	0	0	0	2.15694e-05
Otu055799	Leptothrix	ochracea	0	0	0	0	0	2.39383e-05	0	0
Otu055807	Leptothrix	ochracea	0	4.24358e-05	0	0	0	0	0	0
Otu056422	Leptothrix	ochracea	0	0	0	3.10974e-05	0	0	0	0
Otu056594	Leptothrix	ochracea	0	0	0	3.10974e-05	0	0	0	0
Otu056802	Leptothrix	ochracea	0	0	3.70055e-05	0	0	0	0	0
Otu056831	Leptothrix	ochracea	0	0	0	0	0	0	0	2.15694e-05
Otu056846	Leptothrix	ochracea	0	0	3.70055e-05	0	0	0	0	0
Otu056859	Leptothrix	ochracea	0	0	0	3.10974e-05	0	0	0	0
Otu057225	Leptothrix	ochracea	0	0	0	3.10974e-05	0	0	0	0
Otu057241	Leptothrix	ochracea	0	0	0	3.10974e-05	0	0	0	0
Otu057259	Leptothrix	ochracea	0	0	0	3.10974e-05	0	0	0	0
Otu057346	Leptothrix	ochracea	0	0	0	3.10974e-05	0	0	0	0
Otu057448	Leptothrix	ochracea	0	0	0	3.10974e-05	0	0	0	0
Otu057555	Leptothrix	ochracea	0	0	0	0	0	2.39383e-05	0	0
Otu057733	Leptothrix	ochracea	0	0	3.70055e-05	0	0	0	0	0
Otu057753	Leptothrix	ochracea	0	0	0	0	0	0	2.18531e-05	0
Otu057817	Leptothrix	ochracea	0	0	3.70055e-05	0	0	0	0	0
Otu057962	Leptothrix	ochracea	0	0	3.70055e-05	0	0	0	0	0
Otu058114	Leptothrix	ochracea	0	0	0	0	0	0	0	2.15694e-05
Otu058154	Leptothrix	ochracea	0	4.24358e-05	0	0	0	0	0	0
Otu058165	Leptothrix	ochracea	0	0	3.70055e-05	0	0	0	0	0
Otu058197	Leptothrix	ochracea	0	0	3.70055e-05	0	0	0	0	0
Otu058297	Leptothrix	ochracea	0	4.24358e-05	0	0	0	0	0	0
Otu058334	Leptothrix	ochracea	0	0	0	3.10974e-05	0	0	0	0
Otu058482	Leptothrix	ochracea	0	0	0	3.10974e-05	0	0	0	0
Otu058679	Leptothrix	ochracea	0	0	3.70055e-05	0	0	0	0	0
Otu058711	Leptothrix	ochracea	0	0	3.70055e-05	0	0	0	0	0
Otu058777	Leptothrix	ochracea	0	0	0	0	0	2.39383e-05	0	0
Otu058841	Leptothrix	ochracea	3.98073e-05	0	0	0	0	0	0	0
Otu058879	Leptothrix	ochracea	0	0	3.70055e-05	0	0	0	0	0
Otu059357	Leptothrix	ochracea	0	0	3.70055e-05	0	0	0	0	0
Otu059413	Leptothrix	ochracea	0	0	0	0	0	2.39383e-05	0	0
Otu059487	Leptothrix	ochracea	0	0	0	0	0	0	2.18531e-05	0
Otu059698	Leptothrix	ochracea	0	0	0	3.10974e-05	0	0	0	0
Otu059987	Leptothrix	ochracea	0	0	0	3.10974e-05	0	0	0	0
Otu060090	Leptothrix	ochracea	0	0	0	3.10974e-05	0	0	0	0
Otu060155	Leptothrix	ochracea	0	0	3.70055e-05	0	0	0	0	0
Otu060290	Leptothrix	ochracea	0	0	0	3.10974e-05	0	0	0	0
Otu060431	Leptothrix	ochracea	3.98073e-05	0	0	0	0	0	0	0
Otu060558	Leptothrix	ochracea	0	0	0	3.10974e-05	0	0	0	0
Otu060817	Leptothrix	ochracea	0	0	3.70055e-05	0	0	0	0	0
Otu060835	Leptothrix	ochracea	0	0	0	3.10974e-05	0	0	0	0
Otu060930	Leptothrix	ochracea	0	0	0	3.10974e-05	0	0	0	0
Otu060945	Leptothrix	ochracea	0	0	3.70055e-05	0	0	0	0	0
Otu061128	Leptothrix	ochracea	0	0	3.70055e-05	0	0	0	0	0
Otu061258	Leptothrix	ochracea	0	0	3.70055e-05	0	0	0	0	0
Otu061302	Leptothrix	ochracea	0	0	0	0	0	0	0	2.15694e-05
Otu061386	Leptothrix	ochracea	0	0	0	0	0	2.39383e-05	0	0
Otu061475	Leptothrix	ochracea	0	0	0	0	0	0	0	2.15694e-05
Otu061555	Leptothrix	ochracea	0	0	3.70055e-05	0	0	0	0	0
Otu061704	Leptothrix	ochracea	0	0	3.70055e-05	0	0	0	0	0
Otu061773	Leptothrix	ochracea	3.98073e-05	0	0	0	0	0	0	0
Otu061912	Leptothrix	ochracea	0	0	0	0	0	0	2.18531e-05	0
Otu062080	Leptothrix	ochracea	0	0	0	3.10974e-05	0	0	0	0
Otu062295	Leptothrix	ochracea	0	0	0	0	0	0	2.18531e-05	0
Otu062544	Leptothrix	ochracea	0	0	0	0	0	0	0	2.15694e-05
Otu062679	Leptothrix	ochracea	0	0	0	0	0	0	0	2.15694e-05
Otu063234	Leptothrix	ochracea	0	0	0	0	0	0	0	2.15694e-05
Otu063720	Leptothrix	ochracea	0	0	0	0	0	2.39383e-05	0	0
Otu064123	Leptothrix	ochracea	0	0	0	0	0	2.39383e-05	0	0
Otu064203	Leptothrix	ochracea	0	0	0	0	0	0	2.18531e-05	0
Otu064294	Leptothrix	ochracea	0	0	0	0	0	0	0	2.15694e-05
Otu064401	Leptothrix	ochracea	0	0	0	0	0	0	0	2.15694e-05
Otu064426	Leptothrix	ochracea	0	0	0	0	0	0	0	2.15694e-05
Otu064714	Leptothrix	ochracea	0	0	0	3.10974e-05	0	0	0	0
Otu064901	Leptothrix	ochracea	0	0	0	0	0	0	0	2.15694e-05
Otu065175	Leptothrix	ochracea	0	0	0	0	0	0	0	2.15694e-05
Otu065359	Leptothrix	ochracea	0	0	0	3.10974e-05	0	0	0	0
Otu065388	Leptothrix	ochracea	0	0	0	0	0	2.39383e-05	0	0
Otu065594	Leptothrix	ochracea	0	0	0	0	0	0	0	2.15694e-05
Otu066289	Leptothrix	ochracea	0	0	0	0	0	0	0	2.15694e-05
Otu066711	Leptothrix	ochracea	0	0	0	0	0	0	0	2.15694e-05
Otu066855	Leptothrix	ochracea	0	0	0	0	0	0	2.18531e-05	0
Otu066963	Leptothrix	ochracea	0	0	0	0	0	0	0	2.15694e-05
Otu067308	Leptothrix	ochracea	0	0	0	0	0	0	0	2.15694e-05
Otu067339	Leptothrix	ochracea	0	0	0	0	0	2.39383e-05	0	0
Otu067340	Leptothrix	ochracea	0	0	0	0	0	0	0	2.15694e-05
Otu067429	Leptothrix	ochracea	0	0	0	0	0	0	0	2.15694e-05
Otu067756	Leptothrix	ochracea	0	0	0	0	0	0	0	2.15694e-05
Otu067851	Leptothrix	ochracea	0	0	0	0	0	2.39383e-05	0	0
Otu068534	Leptothrix	ochracea	0	0	3.70055e-05	0	0	0	0	0
Otu068628	Leptothrix	ochracea	0	0	0	0	0	0	0	2.15694e-05
Otu068781	Leptothrix	ochracea	0	0	0	0	0	0	0	2.15694e-05
Otu068814	Leptothrix	ochracea	0	0	0	0	0	2.39383e-05	0	0
Otu068844	Leptothrix	ochracea	0	0	0	0	0	2.39383e-05	0	0
Otu068991	Leptothrix	ochracea	0	0	0	0	0	2.39383e-05	0	0
Otu069000	Leptothrix	ochracea	0	0	0	0	0	0	0	2.15694e-05
Otu069022	Leptothrix	ochracea	0	4.24358e-05	0	0	0	0	0	0
Otu069082	Leptothrix	ochracea	0	0	0	0	0	0	2.18531e-05	0
Otu069087	Leptothrix	ochracea	0	4.24358e-05	0	0	0	0	0	0
Otu069108	Leptothrix	ochracea	0	0	0	0	0	2.39383e-05	0	0
Otu069147	Leptothrix	ochracea	0	0	0	0	0	0	0	2.15694e-05
Otu069209	Leptothrix	ochracea	0	0	0	0	0	0	0	2.15694e-05
Otu069234	Leptothrix	ochracea	0	0	0	0	0	2.39383e-05	0	0
Otu069296	Leptothrix	ochracea	0	0	0	3.10974e-05	0	0	0	0
Otu069315	Leptothrix	ochracea	0	0	0	0	0	0	0	2.15694e-05
Otu069409	Leptothrix	ochracea	0	0	0	0	0	0	0	2.15694e-05
Otu069452	Leptothrix	ochracea	0	0	0	0	0	0	0	2.15694e-05
Otu069462	Leptothrix	ochracea	0	0	0	0	0	0	0	2.15694e-05
Otu069537	Leptothrix	ochracea	0	0	0	3.10974e-05	0	0	0	0
Otu069635	Leptothrix	ochracea	0	0	0	0	0	0	0	2.15694e-05
Otu069760	Leptothrix	ochracea	0	0	0	0	0	2.39383e-05	0	0
Otu070351	Leptothrix	ochracea	0	0	0	0	0	2.39383e-05	0	0
Otu070810	Leptothrix	ochracea	0	0	0	0	0	2.39383e-05	0	0
Otu071207	Leptothrix	ochracea	0	0	0	0	0	0	2.18531e-05	0
Otu071210	Leptothrix	ochracea	0	0	0	0	0	0	0	2.15694e-05
Otu071381	Leptothrix	ochracea	0	0	0	0	0	0	0	2.15694e-05
Otu072693	Leptothrix	ochracea	0	0	0	0	4.05137e-05	0	0	0
Otu073133	Leptothrix	ochracea	0	0	0	3.10974e-05	0	0	0	0
Otu073318	Leptothrix	ochracea	0	4.24358e-05	0	0	0	0	0	0
Otu073415	Leptothrix	ochracea	0	0	0	3.10974e-05	0	0	0	0
Otu073714	Leptothrix	ochracea	0	0	3.70055e-05	0	0	0	0	0
Otu075039	Leptothrix	ochracea	0	4.24358e-05	0	0	0	0	0	0
Otu075838	Leptothrix	ochracea	0	4.24358e-05	0	0	0	0	0	0
Otu076730	Leptothrix	ochracea	0	0	3.70055e-05	0	0	0	0	0
Otu077435	Leptothrix	ochracea	0	0	3.70055e-05	0	0	0	0	0
Otu077710	Leptothrix	ochracea	0	0	0	0	4.05137e-05	0	0	0
Otu077967	Leptothrix	ochracea	0	0	0	3.10974e-05	0	0	0	0
Otu078077	Leptothrix	ochracea	3.98073e-05	0	0	0	0	0	0	0
Otu078748	Leptothrix	ochracea	0	0	0	3.10974e-05	0	0	0	0
Otu079209	Leptothrix	ochracea	0	0	3.70055e-05	0	0	0	0	0
Otu079600	Leptothrix	ochracea	0	0	3.70055e-05	0	0	0	0	0
Otu079838	Leptothrix	ochracea	0	0	0	3.10974e-05	0	0	0	0
Otu080097	Leptothrix	ochracea	0	0	0	3.10974e-05	0	0	0	0
Otu080533	Leptothrix	ochracea	0	0	0	3.10974e-05	0	0	0	0
Otu081231	Leptothrix	ochracea	0	0	3.70055e-05	0	0	0	0	0
Otu081515	Leptothrix	ochracea	0	0	3.70055e-05	0	0	0	0	0
Otu082055	Leptothrix	ochracea	0	0	3.70055e-05	0	0	0	0	0
Otu082100	Leptothrix	ochracea	0	0	3.70055e-05	0	0	0	0	0
Otu082946	Leptothrix	ochracea	0	0	3.70055e-05	0	0	0	0	0
Otu084582	Leptothrix	ochracea	3.98073e-05	0	0	0	0	0	0	0
Otu084790	Leptothrix	ochracea	0	0	0	3.10974e-05	0	0	0	0
Otu085339	Leptothrix	ochracea	0	4.24358e-05	0	0	0	0	0	0
Otu086365	Leptothrix	ochracea	0	4.24358e-05	0	0	0	0	0	0
Otu088552	Leptothrix	ochracea	0	0	3.70055e-05	0	0	0	0	0
Otu088653	Leptothrix	ochracea	0	0	3.70055e-05	0	0	0	0	0
Otu088968	Leptothrix	ochracea	0	0	0	3.10974e-05	0	0	0	0
Otu090021	Leptothrix	ochracea	0	0	3.70055e-05	0	0	0	0	0
Otu090908	Leptothrix	ochracea	0	0	3.70055e-05	0	0	0	0	0
Otu091292	Leptothrix	ochracea	3.98073e-05	0	0	0	0	0	0	0
Otu091735	Leptothrix	ochracea	0	0	0	3.10974e-05	0	0	0	0
Otu093196	Leptothrix	ochracea	0	0	0	3.10974e-05	0	0	0	0
Otu093307	Leptothrix	ochracea	0	0	0	3.10974e-05	0	0	0	0
Otu093476	Leptothrix	ochracea	0	0	0	3.10974e-05	0	0	0	0
Otu094001	Leptothrix	ochracea	0	0	3.70055e-05	0	0	0	0	0
Otu094896	Leptothrix	ochracea	0	0	0	3.10974e-05	0	0	0	0
Otu095445	Leptothrix	ochracea	3.98073e-05	0	0	0	0	0	0	0
Otu095635	Leptothrix	ochracea	0	0	3.70055e-05	0	0	0	0	0
Otu095639	Leptothrix	ochracea	0	0	3.70055e-05	0	0	0	0	0
Otu096562	Leptothrix	ochracea	0	4.24358e-05	0	0	0	0	0	0
Otu097336	Leptothrix	ochracea	3.98073e-05	0	0	0	0	0	0	0
Otu097418	Leptothrix	ochracea	0	0	0	3.10974e-05	0	0	0	0
Otu097556	Leptothrix	ochracea	0	0	3.70055e-05	0	0	0	0	0
Otu098329	Leptothrix	ochracea	0	4.24358e-05	0	0	0	0	0	0
Otu098380	Leptothrix	ochracea	0	0	0	3.10974e-05	0	0	0	0
Otu098859	Leptothrix	ochracea	3.98073e-05	0	0	0	0	0	0	0
Otu098940	Leptothrix	ochracea	0	0	0	3.10974e-05	0	0	0	0
Otu099311	Leptothrix	ochracea	0	0	3.70055e-05	0	0	0	0	0
Otu099432	Leptothrix	ochracea	0	0	0	3.10974e-05	0	0	0	0
Otu099674	Leptothrix	ochracea	0	4.24358e-05	0	0	0	0	0	0
Otu099933	Leptothrix	ochracea	0	0	0	3.10974e-05	0	0	0	0
Otu100348	Leptothrix	ochracea	0	0	3.70055e-05	0	0	0	0	0
Otu100767	Leptothrix	ochracea	0	0	3.70055e-05	0	0	0	0	0
Otu101169	Leptothrix	ochracea	0	0	3.70055e-05	0	0	0	0	0
Otu101390	Leptothrix	ochracea	0	0	0	3.10974e-05	0	0	0	0
Otu101847	Leptothrix	ochracea	0	0	0	3.10974e-05	0	0	0	0
Otu102867	Leptothrix	ochracea	3.98073e-05	0	0	0	0	0	0	0
Otu102931	Leptothrix	ochracea	0	4.24358e-05	0	0	0	0	0	0
Otu103320	Leptothrix	ochracea	0	0	3.70055e-05	0	0	0	0	0
Otu104017	Leptothrix	ochracea	3.98073e-05	0	0	0	0	0	0	0
Otu104171	Leptothrix	ochracea	0	0	0	3.10974e-05	0	0	0	0
Otu105585	Leptothrix	ochracea	3.98073e-05	0	0	0	0	0	0	0
Otu106409	Leptothrix	ochracea	0	0	0	0	0	2.39383e-05	0	0
Otu106468	Leptothrix	ochracea	0	0	0	0	0	0	0	2.15694e-05
Otu108576	Leptothrix	ochracea	0	0	0	0	0	0	0	2.15694e-05
Otu108614	Leptothrix	ochracea	0	0	0	0	0	0	0	2.15694e-05
Otu110799	Leptothrix	ochracea	0	0	0	0	0	2.39383e-05	0	0
Otu111341	Leptothrix	ochracea	0	0	0	0	0	0	2.18531e-05	0
Otu111509	Leptothrix	ochracea	0	0	0	0	0	2.39383e-05	0	0
Otu111925	Leptothrix	ochracea	0	0	0	0	0	0	2.18531e-05	0
Otu112309	Leptothrix	ochracea	0	0	0	0	0	0	0	2.15694e-05
Otu112347	Leptothrix	ochracea	0	0	0	0	0	2.39383e-05	0	0
Otu112432	Leptothrix	ochracea	0	0	0	0	0	0	0	2.15694e-05
Otu112718	Leptothrix	ochracea	0	0	0	0	0	0	2.18531e-05	0
Otu113030	Leptothrix	ochracea	0	0	0	0	0	0	0	2.15694e-05
Otu113264	Leptothrix	ochracea	0	0	0	0	0	0	0	2.15694e-05
Otu113423	Leptothrix	ochracea	0	0	0	0	0	0	2.18531e-05	0
Otu113649	Leptothrix	ochracea	0	0	0	0	0	2.39383e-05	0	0
Otu113785	Leptothrix	ochracea	0	0	0	0	0	0	0	2.15694e-05
Otu114485	Leptothrix	ochracea	0	0	0	0	0	0	0	2.15694e-05
Otu115193	Leptothrix	ochracea	0	0	0	0	0	0	0	2.15694e-05
Otu115299	Leptothrix	ochracea	0	0	0	0	0	0	0	2.15694e-05
Otu115329	Leptothrix	ochracea	0	0	0	0	0	0	0	2.15694e-05
Otu116256	Leptothrix	ochracea	0	0	0	0	0	2.39383e-05	0	0
Otu117569	Leptothrix	ochracea	0	0	0	0	0	0	0	2.15694e-05
Otu119270	Leptothrix	ochracea	0	0	0	0	0	2.39383e-05	0	0
Otu119744	Leptothrix	ochracea	0	0	0	0	0	0	0	2.15694e-05
Otu119859	Leptothrix	ochracea	0	0	0	0	0	0	0	2.15694e-05
Otu120433	Leptothrix	ochracea	0	0	0	0	0	0	0	2.15694e-05
Otu122100	Leptothrix	ochracea	0	0	0	0	0	0	2.18531e-05	0
Otu122412	Leptothrix	ochracea	0	0	0	0	0	0	0	2.15694e-05
Otu122581	Leptothrix	ochracea	0	0	0	0	0	0	0	2.15694e-05
Otu122781	Leptothrix	ochracea	0	0	0	0	0	2.39383e-05	0	0
Otu123352	Leptothrix	ochracea	0	0	0	0	0	2.39383e-05	0	0
Otu125037	Leptothrix	ochracea	0	0	0	0	0	0	0	2.15694e-05
Otu125864	Leptothrix	ochracea	0	0	0	0	0	0	0	2.15694e-05
Otu127800	Leptothrix	ochracea	0	0	0	0	0	2.39383e-05	0	0
Otu128486	Leptothrix	ochracea	0	0	0	0	0	0	0	2.15694e-05
Otu128487	Leptothrix	ochracea	0	0	0	0	0	0	2.18531e-05	0
Otu128739	Leptothrix	ochracea	0	0	0	0	0	0	0	2.15694e-05
Otu129018	Leptothrix	ochracea	0	0	0	0	0	0	0	2.15694e-05
Otu129655	Leptothrix	ochracea	0	0	0	0	0	0	0	2.15694e-05
Otu129890	Leptothrix	ochracea	0	0	0	0	0	2.39383e-05	0	0
Otu130797	Leptothrix	ochracea	0	0	0	0	0	2.39383e-05	0	0
Otu131460	Leptothrix	ochracea	0	0	0	0	0	2.39383e-05	0	0
Otu131517	Leptothrix	ochracea	0	0	0	0	0	0	0	2.15694e-05
Otu131642	Leptothrix	ochracea	0	0	0	0	0	2.39383e-05	0	0
Otu132488	Leptothrix	ochracea	0	0	0	0	0	0	2.18531e-05	0
Otu132782	Leptothrix	ochracea	0	0	0	0	0	0	0	2.15694e-05
Otu133743	Leptothrix	ochracea	0	0	0	0	0	2.39383e-05	0	0
Otu134239	Leptothrix	ochracea	0	0	0	0	0	2.39383e-05	0	0
Otu134642	Leptothrix	ochracea	0	0	0	0	0	0	0	2.15694e-05
Otu135205	Leptothrix	ochracea	0	0	0	0	0	2.39383e-05	0	0
Otu135565	Leptothrix	ochracea	0	0	0	0	0	0	0	2.15694e-05
Otu135826	Leptothrix	ochracea	0	0	0	0	0	0	0	2.15694e-05
Otu135934	Leptothrix	ochracea	0	0	0	0	0	2.39383e-05	0	0
Otu136281	Leptothrix	ochracea	0	0	0	0	0	0	0	2.15694e-05
Otu137680	Leptothrix	ochracea	0	0	0	0	0	0	0	2.15694e-05
Otu137836	Leptothrix	ochracea	0	0	0	0	0	0	0	2.15694e-05
Otu138119	Leptothrix	ochracea	0	0	0	0	0	0	0	2.15694e-05
Otu138203	Leptothrix	ochracea	0	0	0	0	0	0	0	2.15694e-05
Otu138891	Leptothrix	ochracea	0	0	0	0	0	0	0	2.15694e-05
Otu138919	Leptothrix	ochracea	0	0	0	0	0	0	0	2.15694e-05
Otu138985	Leptothrix	ochracea	0	0	0	0	0	0	0	2.15694e-05
Otu139128	Leptothrix	ochracea	0	0	0	0	0	2.39383e-05	0	0
Otu000236	Leptothrix		0	0	0	0	0	7.1815e-05	0.00281906	0
Otu000257	Leptothrix		0	0	0	0	0	0.00150812	0.000152972	2.15694e-05
Otu000644	Leptothrix		3.98073e-05	0.000169743	0	3.10974e-05	0	9.57533e-05	0.000895979	4.31388e-05
Otu000929	Leptothrix		0.000477688	0.000466794	0	0.00012439	0	0	0	0
Otu001000	Leptothrix		3.98073e-05	0	3.70055e-05	0	0	0	0	0.00036668
Otu001107	Leptothrix		3.98073e-05	8.48716e-05	0.000111017	3.10974e-05	0	2.39383e-05	0	0
Otu002027	Leptothrix		7.96147e-05	8.48716e-05	0	0	0	4.78767e-05	6.55594e-05	2.15694e-05
Otu002288	Leptothrix		0	0	0	0	0	0.00028726	2.18531e-05	0
Otu002510	Leptothrix		0	0	0	0	0	0.000311198	0	0
Otu002639	Leptothrix		0	0	0	0	0	7.1815e-05	0.000131119	0
Otu003346	Leptothrix		0	0	0	0	0	4.78767e-05	0	0
Otu004025	Leptothrix		0	8.48716e-05	0	3.10974e-05	0	7.1815e-05	0	2.15694e-05
Otu004347	Leptothrix		0	0	0	0	0	2.39383e-05	0	2.15694e-05
Otu004438	Leptothrix		0	8.48716e-05	0	0	0	0	8.74126e-05	0
Otu004574	Leptothrix		0	0	0	0	0	4.78767e-05	0	0
Otu004874	Leptothrix		0.000159229	0	0	0	0	0	0	2.15694e-05
Otu006552	Leptothrix		0	0	0	0	0	2.39383e-05	0.000109266	0
Otu007935	Leptothrix		0	0	0	0	0	4.78767e-05	0	0
Otu008070	Leptothrix		0	0	0	0	0	4.78767e-05	2.18531e-05	4.31388e-05
Otu008236	Leptothrix		0	0	0	0	0	2.39383e-05	4.37063e-05	0
Otu009189	Leptothrix		0	0	0	0	0	0	0	8.62776e-05
Otu010541	Leptothrix		0.000119422	0	0	0	0	0	0	0
Otu010692	Leptothrix		0	0	0	0	0	2.39383e-05	0	0
Otu013789	Leptothrix		3.98073e-05	8.48716e-05	0	0	0	0	0	0
Otu014039	Leptothrix		0	0	0	0	0	4.78767e-05	0	2.15694e-05
Otu014521	Leptothrix		0	0	0	0	0	0	6.55594e-05	0
Otu014613	Leptothrix		0	0	0	0	0	4.78767e-05	0	0
Otu014828	Leptothrix		7.96147e-05	0	0	0	0	0	0	0
Otu016524	Leptothrix		0	0	0	0	0	4.78767e-05	0	0
Otu017328	Leptothrix		0	0	0	0	0	2.39383e-05	0	0
Otu018827	Leptothrix		0	0	0	0	0	0	4.37063e-05	0
Otu019839	Leptothrix		3.98073e-05	0	0	0	0	0	0	0
Otu024588	Leptothrix		0	0	0	0	0	0	4.37063e-05	0
Otu027776	Leptothrix		0	0	0	0	0	2.39383e-05	0	0
Otu028143	Leptothrix		0	0	0	0	0	0	4.37063e-05	0
Otu028347	Leptothrix		0	0	0	0	0	2.39383e-05	0	0
Otu029734	Leptothrix		0	0	0	0	0	0	2.18531e-05	2.15694e-05
Otu030837	Leptothrix		0	0	0	0	0	2.39383e-05	2.18531e-05	0
Otu033334	Leptothrix		0	0	0	0	0	0	2.18531e-05	0
Otu034641	Leptothrix		0	0	0	0	0	0	2.18531e-05	0
Otu036040	Leptothrix		0	0	0	0	0	2.39383e-05	0	0
Otu037815	Leptothrix		0	0	0	0	0	2.39383e-05	0	0
Otu038945	Leptothrix		0	0	0	0	0	2.39383e-05	0	0
Otu041919	Leptothrix		0	0	0	0	0	2.39383e-05	0	0
Otu051828	Leptothrix		0	4.24358e-05	0	0	0	0	0	0
Otu052313	Leptothrix		3.98073e-05	0	0	0	0	0	0	0
Otu052389	Leptothrix		0	0	0	0	0	0	0	2.15694e-05
Otu052863	Leptothrix		3.98073e-05	0	0	0	0	0	0	0
Otu054592	Leptothrix		0	0	0	0	0	0	2.18531e-05	0
Otu054801	Leptothrix		0	0	0	0	0	0	2.18531e-05	0
Otu055525	Leptothrix		0	0	0	0	0	2.39383e-05	0	0
Otu057660	Leptothrix		3.98073e-05	0	0	0	0	0	0	0
Otu058332	Leptothrix		0	4.24358e-05	0	0	0	0	0	0
Otu058675	Leptothrix		3.98073e-05	0	0	0	0	0	0	0
Otu059979	Leptothrix		3.98073e-05	0	0	0	0	0	0	0
Otu061526	Leptothrix		0	0	0	0	0	0	0	2.15694e-05
Otu063277	Leptothrix		0	0	0	0	0	2.39383e-05	0	0
Otu065344	Leptothrix		0	0	0	0	0	2.39383e-05	0	0
Otu068655	Leptothrix		0	0	0	0	0	2.39383e-05	0	0
Otu102012	Leptothrix		3.98073e-05	0	0	0	0	0	0	0
Otu103468	Leptothrix		3.98073e-05	0	0	0	0	0	0	0
Otu114897	Leptothrix		0	0	0	0	0	2.39383e-05	0	0
Otu115914	Leptothrix		0	0	0	0	0	2.39383e-05	0	0
Otu116141	Leptothrix		0	0	0	0	0	0	2.18531e-05	0
Otu116217	Leptothrix		0	0	0	0	0	2.39383e-05	0	0
Otu116646	Leptothrix		0	0	0	0	0	0	0	2.15694e-05
Otu118649	Leptothrix		0	0	0	0	0	2.39383e-05	0	0
Otu119059	Leptothrix		0	0	0	0	0	2.39383e-05	0	0
Otu119440	Leptothrix		0	0	0	0	0	0	0	2.15694e-05
Otu119815	Leptothrix		0	0	0	0	0	0	0	2.15694e-05
Otu120342	Leptothrix		0	0	0	0	0	2.39383e-05	0	0
Otu121729	Leptothrix		0	0	0	0	0	2.39383e-05	0	0
Otu124829	Leptothrix		0	0	0	0	0	2.39383e-05	0	0
Otu126234	Leptothrix		0	0	0	0	0	2.39383e-05	0	0
Otu132452	Leptothrix		0	0	0	0	0	2.39383e-05	0	0
Otu133783	Leptothrix		0	0	0	0	0	2.39383e-05	0	0
Otu133883	Leptothrix		0	0	0	0	0	0	2.18531e-05	0
Otu137959	Leptothrix		0	0	0	0	0	0	0	2.15694e-05
Otu138282	Leptothrix		0	0	0	0	0	2.39383e-05	0	0
Otu004977	Sphaerotilus		0	4.24358e-05	0	0	0	0	0	2.15694e-05
Otu040448	Sphaerotilus		0	0	0	0	0	0	0	2.15694e-05
Otu090995	Sphaerotilus		0	0	0	3.10974e-05	0	0	0	0
Otu113053	Sphaerotilus		0	0	0	0	0	0	0	2.15694e-05
Otu124633	Sphaerotilus		0	0	0	0	0	0	0	2.15694e-05
Otu132238	Sphaerotilus		0	0	0	0	0	0	0	2.15694e-05

## Sheet: S4_16S % identity
	Leptothrix ochracea L12	Freshwater iron seep clone HQ290516.1.1404	Freshwater iron seep clone HQ290516.1	MN2 contig 9921	DE1 contig 20776	DE2 contig 8665	Iron-rich microbial mat clone AB722229.1	Uncultured Betaproteobacterium AY947983.1	Iron-rich microbial mat clone AB600433.1	Iron-rich microbial mat clone LN870947.1	Iron-rich microbial mat clone LN870861.1	Iron-rich microbial mat clone LN870963.1	Otu000006	Iron-rich microbial mat clone LN870973.1	Iron-rich microbial mat clone LN870953.1	Iron-rich microbial mat clone LN870848.1	ISCOC1bead contig 9302	Iron-rich microbial mat clone LN870911.1	ISCOB2 contig 12825	Otu000001	Otu000011	ISCOC1 contig 3959	Iron-rich microbial mat clone LN870849.1	Iron-rich microbial mat clone LN870912.1	Iron-rich microbial mat clone LN870913.1	Iron-rich microbial mat clone LN870961.1	Rhizosphere clone KR110075.1	Dianchi Lake clone JF697499.1	Leptothrix cholodnii SP6	Iron seep clone EF079081.1	Otu000236	Leptothrix mobilis	Sphaerotilus hippei	Sphaerotilus monatus	Leptothrix discophora	Leptothrix ginsengisoli	Sphaerotilus natans	Otu000257
Leptothrix ochracea L12	100	99.947	99.947	99.934	99.867	99.849	99.703	99.655	99.557	99.494	99.422	99.422	99.356	99.35	99.35	99.35	99.336	99.206	99.204	99.14	99.14	99.135	99.135	99.063	98.92	98.919	96.714	96.714	96.682	96.305	96.129	96.019	95.762	95.687	94.702	94.433	94.408	93.562
Freshwater iron seep clone HQ290516.1.1404	99.947	100	99.947	99.875	99.804	99.697	99.647	99.59	99.495	99.433	99.36	99.36	99.356	99.287	99.36	99.36	99.234	99.214	99.092	99.14	99.14	99.008	99.142	99.069	98.925	98.923	96.528	96.744	96.385	96.15	96.129	95.673	95.398	95.459	94.615	94.144	94.319	93.562
Freshwater iron seep clone HQ290516.1	99.947	99.947	100	99.875	99.804	99.697	99.647	99.59	99.495	99.433	99.36	99.36	99.356	99.287	99.36	99.36	99.234	99.214	99.092	99.14	99.14	99.008	99.142	99.069	98.925	98.923	96.528	96.744	96.385	96.15	96.129	95.673	95.398	95.459	94.615	94.144	94.319	93.562
MN2 contig 9921	99.934	99.875	99.875	100	99.934	100	99.777	99.724	99.63	99.422	99.35	99.35	99.356	99.278	99.277	99.277	99.403	99.134	99.27	99.14	99.14	99.213	99.063	98.991	98.848	98.846	96.647	96.647	96.616	96.238	96.129	95.952	95.695	95.62	94.628	94.363	94.334	93.562
DE1 contig 20776	99.867	99.804	99.804	99.934	100	100	99.703	99.793	99.557	99.494	99.422	99.422	99.356	99.35	99.35	99.35	99.336	99.206	99.336	99.14	99.14	99.213	99.135	99.063	98.92	98.919	96.647	96.579	96.682	96.172	96.129	96.019	95.695	95.687	94.702	94.433	94.408	93.562
DE2 contig 8665	99.849	99.697	99.697	100	100	100	100	99.681	100	99.63	99.63	99.815	0	99.815	99.815	99.445	100	99.445	100	0	0	100	99.63	99.63	99.815	99.261	96.759	97.218	98.042	95.517	0	96.988	96.988	96.386	95.222	96.541	94.369	0
Iron-rich microbial mat clone AB722229.1	99.703	99.647	99.647	99.777	99.703	100	100	99.479	99.85	99.703	99.629	99.555	99.142	99.481	99.555	99.629	99.258	99.555	99.109	98.925	98.925	99.024	99.407	99.333	99.112	99.185	96.288	96.513	95.991	95.895	95.914	95.397	95.111	95.397	94.509	93.717	94.2	93.777
Uncultured Betaproteobacterium AY947983.1	99.655	99.59	99.59	99.724	99.793	99.681	99.479	100	99.325	99.267	99.194	99.194	99.356	99.121	99.194	99.194	99.103	99.048	99.103	99.14	99.14	99.027	98.976	98.903	98.758	98.756	96.411	96.414	96.342	95.977	96.129	95.652	95.317	95.376	94.481	94.184	94.187	93.562
Iron-rich microbial mat clone AB600433.1	99.557	99.495	99.495	99.63	99.557	100	99.85	99.325	100	99.557	99.483	99.409	98.927	99.335	99.335	99.409	99.113	99.335	98.965	98.71	98.71	98.926	99.189	99.115	98.895	99.041	96.305	96.381	96.009	95.766	95.699	95.27	94.985	95.196	94.466	93.516	93.998	93.562
Iron-rich microbial mat clone LN870947.1	99.494	99.433	99.433	99.422	99.494	99.63	99.703	99.267	99.557	100	99.928	99.783	98.712	99.711	99.711	99.855	98.916	99.711	98.916	98.495	98.925	98.693	99.64	99.567	99.28	99.423	96.243	96.318	96.315	95.644	96.344	95.737	95.386	95.665	94.825	94.039	94.521	94.206
Iron-rich microbial mat clone LN870861.1	99.422	99.36	99.36	99.35	99.422	99.63	99.629	99.194	99.483	99.928	100	99.711	98.501	99.639	99.639	99.783	98.845	99.639	98.845	98.283	98.712	98.607	99.568	99.64	99.209	99.495	96.173	96.248	96.245	95.576	96.137	95.668	95.317	95.596	94.753	93.969	94.449	94.004
Iron-rich microbial mat clone LN870963.1	99.422	99.36	99.36	99.35	99.422	99.815	99.555	99.194	99.409	99.783	99.711	100	98.501	99.639	99.639	99.639	98.845	99.495	98.845	98.283	98.712	98.607	99.424	99.352	99.209	99.207	96.318	96.248	96.245	95.576	96.137	95.668	95.317	95.596	94.753	93.969	94.449	94.004
Otu000006	99.356	99.356	99.356	99.356	99.356	0	99.142	99.356	98.927	98.712	98.501	98.501	100	98.287	98.283	98.712	99.356	98.498	99.356	98.498	98.498	99.356	98.077	97.863	97.447	98.081	95.279	95.923	96.567	95.075	95.494	95.708	95.923	95.279	94.85	94.218	94.635	92.934
Iron-rich microbial mat clone LN870973.1	99.35	99.287	99.287	99.278	99.35	99.815	99.481	99.121	99.335	99.711	99.639	99.639	98.287	100	99.567	99.567	98.773	99.423	98.773	98.069	98.498	98.52	99.352	99.28	99.137	99.135	96.101	96.176	96.173	95.572	95.923	95.596	95.245	95.523	94.677	93.964	94.373	94.206
Iron-rich microbial mat clone LN870953.1	99.35	99.36	99.36	99.277	99.35	99.815	99.555	99.194	99.335	99.711	99.639	99.639	98.283	99.567	100	99.711	98.772	99.567	98.772	98.065	98.495	98.606	99.495	99.423	99.28	99.279	96.098	96.318	96.171	95.644	95.914	95.592	95.242	95.665	94.749	93.964	94.444	93.777
Iron-rich microbial mat clone LN870848.1	99.35	99.36	99.36	99.277	99.35	99.445	99.629	99.194	99.409	99.855	99.783	99.639	98.712	99.567	99.711	100	98.772	99.711	98.772	98.495	98.925	98.606	99.64	99.567	99.28	99.423	96.098	96.318	96.171	95.644	96.344	95.737	95.242	95.665	94.749	93.964	94.444	94.206
ISCOC1bead contig 9302	99.336	99.234	99.234	99.403	99.336	100	99.258	99.103	99.113	98.916	98.845	98.845	99.356	98.773	98.772	98.772	100	98.628	99.867	99.14	99.14	99.921	98.558	98.486	98.344	98.342	96.043	96.043	96.019	95.639	96.129	95.355	95.099	95.023	93.966	93.737	93.672	93.562
Iron-rich microbial mat clone LN870911.1	99.206	99.214	99.214	99.134	99.206	99.445	99.555	99.048	99.335	99.711	99.639	99.495	98.498	99.423	99.567	99.711	98.628	100	98.628	98.28	98.71	98.519	99.496	99.424	99.137	99.28	95.957	96.176	96.029	95.504	96.129	95.451	95.101	95.523	94.673	93.89	94.368	93.991
ISCOB2 contig 12825	99.204	99.092	99.092	99.27	99.336	100	99.109	99.103	98.965	98.916	98.845	98.845	99.356	98.773	98.772	98.772	99.867	98.628	100	99.14	99.14	100	98.558	98.486	98.344	98.342	95.976	95.909	96.019	95.506	96.129	95.355	95.033	95.023	93.966	93.737	93.672	93.562
Otu000001	99.14	99.14	99.14	99.14	99.14	0	98.925	99.14	98.71	98.495	98.283	98.283	98.498	98.069	98.065	98.495	99.14	98.28	99.14	100	98.71	99.14	97.65	97.645	97.228	97.863	95.054	95.699	96.344	94.85	96.129	95.484	95.699	95.054	94.624	93.991	94.409	93.777
Otu000011	99.14	99.14	99.14	99.14	99.14	0	98.925	99.14	98.71	98.925	98.712	98.712	98.498	98.498	98.495	98.925	99.14	98.71	99.14	98.71	100	99.14	98.077	98.073	97.655	98.291	95.054	95.699	96.774	94.85	96.344	95.914	96.129	95.484	95.054	94.421	94.839	93.777
ISCOC1 contig 3959	99.135	99.008	99.008	99.213	99.213	100	99.024	99.027	98.926	98.693	98.607	98.607	99.356	98.52	98.606	98.606	99.921	98.519	100	99.14	99.14	100	98.349	98.262	98.179	98.089	95.936	96.411	96.932	94.984	96.129	96.145	95.987	95.437	94.719	95.418	94.049	93.562
Iron-rich microbial mat clone LN870849.1	99.135	99.142	99.142	99.063	99.135	99.63	99.407	98.976	99.189	99.64	99.568	99.424	98.077	99.352	99.495	99.64	98.558	99.496	98.558	97.65	98.077	98.349	100	99.496	99.137	99.209	95.89	96.11	95.963	95.582	95.513	95.386	95.036	95.458	94.533	93.755	94.229	93.39
Iron-rich microbial mat clone LN870912.1	99.063	99.069	99.069	98.991	99.063	99.63	99.333	98.903	99.115	99.567	99.64	99.352	97.863	99.28	99.423	99.567	98.486	99.424	98.486	97.645	98.073	98.262	99.496	100	99.065	99.28	95.818	96.037	95.89	95.366	95.503	95.314	94.964	95.386	94.457	93.68	94.153	93.376
Iron-rich microbial mat clone LN870913.1	98.92	98.925	98.925	98.848	98.92	99.815	99.112	98.758	98.895	99.28	99.209	99.209	97.447	99.137	99.28	99.28	98.344	99.137	98.344	97.228	97.655	98.179	99.137	99.065	100	98.851	95.68	95.899	95.752	95.23	95.096	95.176	94.828	95.248	94.466	93.541	94.011	92.979
Iron-rich microbial mat clone LN870961.1	98.919	98.923	98.923	98.846	98.919	99.261	99.185	98.756	99.041	99.423	99.495	99.207	98.081	99.135	99.279	99.423	98.342	99.28	98.342	97.863	98.291	98.089	99.209	99.28	98.851	100	95.674	95.893	95.746	95.223	95.726	95.169	94.82	95.242	94.305	93.532	94.002	93.603
Rhizosphere clone KR110075.1	96.714	96.528	96.528	96.647	96.647	96.759	96.288	96.411	96.305	96.243	96.173	96.318	95.279	96.101	96.098	96.098	96.043	95.957	95.976	95.054	95.054	95.936	95.89	95.818	95.68	95.674	100	96.915	95.909	96.223	93.763	96.579	96.381	95.909	95.659	95.059	94.776	93.777
Dianchi Lake clone JF697499.1	96.714	96.744	96.744	96.647	96.579	97.218	96.513	96.414	96.381	96.318	96.248	96.248	95.923	96.176	96.318	96.318	96.043	96.176	95.909	95.699	95.699	96.411	96.11	96.037	95.899	95.893	96.915	100	96.11	95.221	95.269	95.573	95.783	95.909	95.956	94.99	94.926	93.562
Leptothrix cholodnii SP6	96.682	96.385	96.385	96.616	96.682	98.042	95.991	96.342	96.009	96.315	96.245	96.245	96.567	96.173	96.171	96.171	96.019	96.029	96.019	96.344	96.774	96.932	95.963	95.89	95.752	95.746	95.909	96.11	100	95.439	96.344	97.763	96.06	96.842	96.026	96.381	95.585	95.494
Iron seep clone EF079081.1	96.305	96.15	96.15	96.238	96.172	95.517	95.895	95.977	95.766	95.644	95.576	95.576	95.075	95.572	95.644	95.644	95.639	95.504	95.506	94.85	94.85	94.984	95.582	95.366	95.23	95.223	96.223	95.221	95.439	100	93.133	95.373	95.515	95.573	94.831	95.038	94.318	93.133
Otu000236	96.129	96.129	96.129	96.129	96.129	0	95.914	96.129	95.699	96.344	96.137	96.137	95.494	95.923	95.914	96.344	96.129	96.129	96.129	96.129	96.344	96.129	95.513	95.503	95.096	95.726	93.763	95.269	96.344	93.133	100	95.914	94.839	95.054	96.129	96.137	94.409	95.279
Leptothrix mobilis	96.019	95.673	95.673	95.952	96.019	96.988	95.397	95.652	95.27	95.737	95.668	95.668	95.708	95.596	95.592	95.737	95.355	95.451	95.355	95.484	95.914	96.145	95.386	95.314	95.176	95.169	96.579	95.573	97.763	95.373	95.914	100	96.26	96.581	96.468	97.008	95.438	94.635
Sphaerotilus hippei	95.762	95.398	95.398	95.695	95.695	96.988	95.111	95.317	94.985	95.386	95.317	95.317	95.923	95.245	95.242	95.242	95.099	95.101	95.033	95.699	96.129	95.987	95.036	94.964	94.828	94.82	96.381	95.783	96.06	95.515	94.839	96.26	100	97.966	95.809	95.616	97.206	94.421
Sphaerotilus monatus	95.687	95.459	95.459	95.62	95.687	96.386	95.397	95.376	95.196	95.665	95.596	95.596	95.279	95.523	95.665	95.665	95.023	95.523	95.023	95.054	95.484	95.437	95.458	95.386	95.248	95.242	95.909	95.909	96.842	95.573	95.054	96.581	97.966	100	96.174	95.407	98.896	94.635
Leptothrix discophora	94.702	94.615	94.615	94.628	94.702	95.222	94.509	94.481	94.466	94.825	94.753	94.753	94.85	94.677	94.749	94.749	93.966	94.673	93.966	94.624	95.054	94.719	94.533	94.457	94.466	94.305	95.659	95.956	96.026	94.831	96.129	96.468	95.809	96.174	100	95.595	95.214	93.991
Leptothrix ginsengisoli	94.433	94.144	94.144	94.363	94.433	96.541	93.717	94.184	93.516	94.039	93.969	93.969	94.218	93.964	93.964	93.964	93.737	93.89	93.737	93.991	94.421	95.418	93.755	93.68	93.541	93.532	95.059	94.99	96.381	95.038	96.137	97.008	95.616	95.407	95.595	100	94.64	95.064
Sphaerotilus natans	94.408	94.319	94.319	94.334	94.408	94.369	94.2	94.187	93.998	94.521	94.449	94.449	94.635	94.373	94.444	94.444	93.672	94.368	93.672	94.409	94.839	94.049	94.229	94.153	94.011	94.002	94.776	94.926	95.585	94.318	94.409	95.438	97.206	98.896	95.214	94.64	100	93.991
Otu000257	93.562	93.562	93.562	93.562	93.562	0	93.777	93.562	93.562	94.206	94.004	94.004	92.934	94.206	93.777	94.206	93.562	93.991	93.562	93.777	93.777	93.562	93.39	93.376	92.979	93.603	93.777	93.562	95.494	93.133	95.279	94.635	94.421	94.635	93.991	95.064	93.991	100

## Sheet: S5_full gene table
Category	Function	Genes	L. ochracea ISCOC1.001	L. ochracea DE2.004	L. ochracea ISCOA1K.005	L. ochracea ISCOC1bead.006	L. ochracea ISCOB2.007	L. ochracea MN3.008	L. ochracea MN2.012	L. ochracea DE1.021	L. ochracea 4SP.002	L. ochracea L12	Leptothrix DE1.014	L. cholodnii SP6	L. mobilis	Sphaerotilus MN3.004	S. natans
rRNA	rRNA	16S	0	0	0	0	0	0	0	0	0	0	0	1	1	0	1
	rRNA	23S	0	0	0	0	0	0	0	0	0	0	0	1	1	0	1
	rRNA	5S	0	0	0	0	0	0	0	0	0	0	0	0	0	0	0
ETC	Complex I: NADH:quinone oxidoreductase	nuoA	1	1	1	1	1	1	1	1	1	0	1	1	1	1	1
	Complex I: NADH:quinone oxidoreductase	nuoB	1	1	1	1	1	1	1	1	1	0	1	1	1	1	1
	Complex I: NADH:quinone oxidoreductase	nuoC	1	1	1	1	1	1	1	1	1	0	1	1	1	1	1
	Complex I: NADH:quinone oxidoreductase	nuoD	1	1	1	1	1	1	1	1	1	0	1	1	1	1	1
	Complex I: NADH:quinone oxidoreductase	nuoE	1	1	1	1	1	1	1	1	1	0	1	1	1	1	1
	Complex I: NADH:quinone oxidoreductase	nuoF	1	1	1	1	1	1	1	1	1	0	1	1	1	1	1
	Complex I: NADH:quinone oxidoreductase	nuoG	1	1	1	1	1	1	1	1	1	0	1	1	1	1	1
	Complex I: NADH:quinone oxidoreductase	nuoH	1	1	1	1	1	1	1	1	1	0	1	1	1	1	1
	Complex I: NADH:quinone oxidoreductase	nuoI	1	1	1	1	1	1	1	1	1	0	1	1	1	1	1
	Complex I: NADH:quinone oxidoreductase	nuoJ	1	1	1	1	1	1	1	1	1	0	1	1	1	1	1
	Complex I: NADH:quinone oxidoreductase	nuoK	1	1	1	1	1	1	1	1	1	0	1	1	1	1	1
	Complex I: NADH:quinone oxidoreductase	nuoL	1	1	1	1	1	1	1	1	1	0	1	1	1	1	1
	Complex I: NADH:quinone oxidoreductase	nuoM	1	1	1	1	1	1	1	1	1	0	1	1	1	1	1
	Complex I: NADH:quinone oxidoreductase	nuoN	1	1	1	1	1	1	1	1	1	0	1	1	1	1	1
	Complex II: Succinate dehydrogenase	sdhA	1	1	1	1	1	1	1	1	1	0	1	1	1	1	1
	Complex II: Succinate dehydrogenase	sdhB	1	1	1	1	1	1	1	1	1	0	1	1	1	1	1
	Complex II: Succinate dehydrogenase	sdhC	1	1	1	1	1	1	1	1	1	0	1	1	1	1	1
	Complex II: Succinate dehydrogenase	sdhD	1	1	1	1	1	1	1	1	1	0	1	1	1	1	1
	Complex III: cytochrome bc1 complex	UQCRFS1	1	0	1	1	2	1	1	1	1	1	1	2	1	1	1
	Complex III: cytochrome bc1 complex	UQCRFS1	1	0	1	1	2	1	1	1	1	1	1	2	1	1	1
	Complex III: cytochrome bc1 complex	CYTB	1	0	1	1	1	1	1	1	1	0	1	1	1	1	1
	Complex III: cytochrome bc1 complex	CYTB	1	0	1	1	1	1	1	1	1	0	1	1	1	1	1
	Complex III: cytochrome bc1 complex	CYC1	1	0	1	1	1	1	1	1	1	1	1	1	1	1	1
	Complex III: cytochrome bc1 complex	CYC1	1	0	1	1	1	1	1	1	1	1	1	1	1	1	1
	Alternative Complex III	actA	1	0	1	1	1	1	1	1	1	1	0	0	0	0	0
	Alternative Complex III	actB1	1	0	1	1	1	1	1	1	1	1	0	0	0	0	0
	Alternative Complex III	actB2	1	0	1	1	1	1	1	1	1	1	0	0	0	0	0
	Alternative Complex III	actC	1	0	1	1	1	1	1	1	1	1	0	0	0	0	0
	Alternative Complex III	actD	1	0	1	1	1	1	1	1	1	1	0	0	0	0	0
	Alternative Complex III	actE	1	0	1	1	1	1	1	1	1	1	0	0	0	0	0
	Alternative Complex III	actF	1	0	1	1	1	1	1	1	1	1	0	0	0	0	0
	Alternative Complex III	actG	0	0	0	0	0	0	0	0	0	0	0	0	0	0	0
	Complex V: F-type ATPase	ATPF1A	1	1	1	1	1	1	1	1	1	1	1	1	1	2	1
	Complex V: F-type ATPase	ATPF1B	1	1	1	1	1	1	1	1	1	0	2	1	1	2	1
	Complex V: F-type ATPase	ATPF1D	1	1	1	1	1	1	1	1	1	1	1	1	1	1	1
	Complex V: F-type ATPase	ATPF1E	1	1	1	1	1	1	1	1	1	0	1	1	1	1	1
	Complex V: F-type ATPase	ATPF1G	1	1	1	1	1	1	1	1	1	1	0	1	1	0	1
Oxygen	cytochrome c oxidase cbb-3 type	ccoN	1	1	1	1	1	1	1	1	1	1	1	1	1	1	1
	cytochrome c oxidase cbb-3 type	ccoO	1	1	1	1	1	1	1	1	1	1	1	1	1	1	1
	cytochrome c oxidase cbb-3 type	ccoP	1	1	1	1	1	1	1	1	1	1	1	1	1	1	1
	cytochrome c oxidase cbb-3 type	ccoQ	1	1	1	1	1	1	1	1	1	1	1	1	1	1	1
	cytochrome c oxidase aa3-type	coxA	0	0	0	0	0	0	0	0	0	0	1	1	1	1	1
	cytochrome c oxidase aa3-type	coxB	0	0	0	0	0	0	0	0	0	0	2	2	1	1	1
	cytochrome c oxidase aa3-type	coxC	0	0	0	0	0	0	0	0	0	0	2	2	1	1	1
	cytochrome c oxidase aa3-type	coxD	0	0	0	0	0	0	0	0	0	0	1	1	0	0	0
	quinol oxidase bo3-type	cyoA	0	0	0	0	0	0	0	0	0	0	0	0	0	0	0
	quinol oxidase bo3-type	cyoB	0	0	0	0	0	0	0	0	0	0	0	0	0	0	0
	quinol oxidase bo3-type	cyoC	0	0	0	0	0	0	0	0	0	0	0	0	0	0	0
	quinol oxidase bo3-type	cyoD	0	0	0	0	0	0	0	0	0	0	0	0	0	0	0
	cytochrome bd ubiquinol oxidase	cydX	1	1	1	1	1	1	1	1	1	0	0	0	0	0	0
	cytochrome bd ubiquinol oxidase	cydA	1	1	1	1	1	1	1	1	1	0	0	0	0	0	1
	cytochrome bd ubiquinol oxidase	cydB	1	1	1	1	1	1	1	1	1	0	0	0	0	0	1
Oxidative Stress	glutathione peroxidase	btuE	2	2	2	2	2	2	2	2	2	1	1	1	1	0	2
Iron	iron oxidase	cyc2 cluster1	1	1	1	1	0	0	1	1	1	0	0	0	0	0	0
	iron oxidase	cyc2 cluster 2	0	0	0	0	0	0	0	0	0	0	2	0	0	1	0
	iron oxidase	mtoA	1	0	1	1	0	1	1	1	1	0	2	0	0	0	0
	periplasmic electron carrier	cyc1	0	1	1	1	0	0	1	1	1	0	1	0	0	0	0
	iron oxidation/reduction	cymA	1	1	1	1	0	0	0	0	1	0	0	0	0	0	0
	iron oxidation/reduction	mtrB	1	0	1	1	0	1	1	1	1	0	2	0	0	0	0
	iron oxidation/reduction	mtrC	0	0	0	0	0	0	0	0	0	0	0	0	0	0	0
	iron oxidation/reduction	foxE	0	0	0	0	0	0	0	0	0	0	0	0	1	0	0
	iron oxidation/reduction	foxY	0	0	0	0	0	0	0	0	0	0	0	0	1	0	0
Mn oxidation	Fibronectin type III domain protein (MCO)	mofA	3	3	1	2	1	1	1	3	3	0	1	1	1	0	0
	Multicopper oxidase type 2 (MCO)	mcoA	0	0	0	0	0	0	0	0	0	0	0	1	1	0	0
	conserved hypothetical protein (MCO)	mnxG	0	0	0	0	0	0	0	0	0	0	0	1	1	0	0
	putative multicopper oxidase (MCO)	mnxG	0	0	0	0	0	0	0	0	0	0	0	1	1	0	0
	putative multicopper oxidase (MCO)	mnxG	0	0	0	0	0	0	0	0	0	0	0	1	1	0	0
	multicopper oxidase type 3 (MCO)	moxA	0	0	0	0	0	0	0	0	0	0	0	1	1	1	1
	multicopper oxidase type 2 (MCO)	mcoA	0	0	0	0	0	0	0	0	0	0	0	1	1	0	0
	Animal Haem peroxidase	mopA	0	0	0	0	0	0	0	0	0	0	0	1	1	0	0
Sulfur	sulfur oxidation/reduction	dsrA	0	1	0	0	0	0	1	1	1	0	0	0	0	0	0
	sulfur oxidation/reduction	dsrB	0	1	0	0	0	0	1	1	1	0	0	0	0	0	0
	thiosulfate oxidation	soxA	1	1	1	1	1	1	1	1	1	0	1	2	1	1	0
	thiosulfate oxidation	soxB	1	1	1	1	1	1	1	1	1	0	1	1	1	1	0
	thiosulfate oxidation	soxX	1	1	1	1	1	1	1	1	1	0	1	2	1	1	0
	thiosulfate oxidation	soxY	1	1	1	1	1	1	1	1	1	0	2	5	4	2	2
	thiosulfate oxidation	soxZ	1	1	1	1	1	1	1	1	1	0	1	2	1	1	1
	thiosulfate oxidation	soxC	1	1	1	1	1	1	1	1	1	0	1	1	1	0	0
	thiosulfate oxidation	soxD	1	1	1	1	2	0	1	1	1	0	1	1	1	1	0
Nitrogen	nitrate reduction	napA	0	0	0	0	0	0	0	0	0	0	1	1	1	0	0
	nitrate reduction	napB	0	0	0	0	0	0	0	0	0	0	1	1	1	0	0
	nitrate reduction	narG	0	0	0	0	0	0	0	0	0	0	0	0	0	1	0
	nitrate reduction	narH	0	0	0	0	0	0	0	0	0	0	0	0	0	1	0
	nitrate reduction	narI	0	1	0	0	0	0	1	1	1	0	0	0	0	1	0
	nitrite reduction	nirK	0	0	0	0	0	0	0	0	0	0	0	0	0	0	0
	nitrite reduction	nirS	0	0	0	0	0	0	0	0	0	0	1	1	0	0	0
	nitrite reduction	nirB	1	1	1	1	1	1	1	1	1	0	1	3	2	1	2
	nitrite reduction	nirD	1	1	1	1	1	1	1	1	1	0	1	2	1	1	1
	NO reduction	norC	0	0	0	0	0	0	0	0	0	0	1	1	0	0	0
	NO reduction	norB	0	0	0	0	0	0	0	0	0	0	1	1	0	0	0
	N2O reduction	nosZ	0	0	0	0	0	0	0	0	0	0	0	1	0	0	0
	nitrogen fixation	nifD	0	0	0	0	0	0	0	0	0	0	1	1	0	0	1
	nitrogen fixation	nifH	0	0	0	0	0	0	0	0	0	0	1	1	0	0	1
	nitrogen fixation	nifK	0	0	0	0	0	0	0	0	0	0	1	1	0	0	1
	assimilatory nitrate reduction	nasA	1	1	0	1	0	0	1	1	1	0	1	1	1	1	1
ammonia assimilation	ammonium transporter	amtB	1	1	1	1	1	1	1	1	1	0	1	1	1	1	1
	glutamine synthetase	glnA	1	1	1	1	1	1	1	1	1	0	1	1	1	1	1
	glutamate synthase large chain	gltB	1	1	1	1	1	1	1	1	1	0	1	1	1	1	1
	glutamate synthase small chain	gltD	1	1	1	1	1	1	1	1	1	0	1	1	1	1	1
urea assimilation	urease	ureA	1	1	1	1	1	1	1	1	1	0	1	1	1	1	1
	urease	ureB	1	1	1	1	1	1	1	1	1	0	1	1	1	1	1
	urease	ureC	1	1	1	1	1	1	1	1	1	0	1	1	1	1	1
	urease	ureD	1	1	1	1	1	1	1	1	1	0	1	1	1	1	1
	urease	ureE	1	1	1	1	1	1	1	1	1	0	1	1	1	1	1
	urease	ureF	1	1	1	1	1	1	1	1	1	0	1	1	1	1	1
	urease	ureG	1	1	1	1	1	1	1	1	1	0	1	1	1	1	1
Carbon Fixation	Calvin Benson Bassham Cycle	rbcL	1	1	1	1	1	1	1	1	1	1	0	1	1	1	0
	Calvin Benson Bassham Cycle	rbcS	0	0	0	0	0	0	0	0	0	0	0	0	1	1	0
	Calvin Benson Bassham Cycle	gapA	1	1	1	1	1	1	1	1	1	0	1	1	1	1	1
	Calvin Benson Bassham Cycle	tktAB	1	1	1	1	1	1	1	1	1	0	9	16	25	9	1
	Calvin Benson Bassham Cycle	prkB	1	1	1	1	1	1	1	1	1	1	0	1	1	1	0
	Calvin Benson Bassham Cycle	pgk	1	1	1	1	1	1	1	1	1	0	1	1	1	1	1
	Calvin Benson Bassham Cycle	fbaA	4	4	4	4	4	4	4	4	4	0	1	4	4	4	1
	Calvin Benson Bassham Cycle	rpiA	1	1	1	1	1	1	1	1	1	1	1	1	1	1	1
	Calvin Benson Bassham Cycle	fbp	4	4	4	4	4	4	4	4	4	1	1	1	1	4	1
	rTCA cycle	aclA	0	0	0	0	0	0	0	0	0	0	0	0	0	0	0
	rTCA cycle	aclB	0	0	0	0	0	0	0	0	0	0	0	0	0	0	0
glycolysis/gluconeogenesis	fructose-bisphosphate aldolase	fbaA	4	4	4	4	4	4	4	4	4	0	1	4	4	4	1
	glyceraldehyde 3-phosphate dehydrogenase	gapA	1	1	1	1	1	1	1	1	1	0	1	1	1	1	1
	hexokinase/glucokinase	glk	1	1	1	1	1	1	1	1	1	0	1	4	4	4	1
	pyruvate kinase	pyk	1	1	1	1	1	1	1	1	1	0	1	1	1	1	9
	phosphoglycerate kinase	pgk	1	1	1	1	1	1	1	1	1	0	1	1	1	1	1
	enolase	eno	1	1	1	1	1	1	1	1	1	0	1	1	1	1	1
	triosephosphate isomerase	tpiA	1	1	1	1	1	1	1	1	1	0	1	1	1	1	1
	glucose-6-phosphate isomerase	pgi	1	1	1	1	1	1	1	1	1	1	1	1	1	1	1
	phosphoglycerate mutase	gpmA	1	1	1	1	1	1	1	1	1	0	1	1	1	1	1
	phosphoglycerate mutase	gpmB	1	1	1	1	1	1	1	1	1	0	4	4	1	4	4
Organic Carbon Transport	multiple sugar transport	msmX	1	1	1	1	1	1	1	1	1	0	0	2	3	3	1
	simple sugar transport	ABC.SS	0	0	0	0	0	0	0	0	0	0	1	1	1	0	0
	glucose/mannose transport	gtsA	1	1	1	1	1	1	1	1	1	0	2	2	2	2	2
	glucose/mannose transport	gtsB	1	1	1	1	1	1	1	1	1	0	2	2	1	2	2
	glucose/mannose transport	gtsC	1	1	1	0	1	1	1	1	1	0	2	2	1	2	2
	Fructose transport system	frcB	1	1	1	1	1	1	1	1	1	0	2	1	1	1	1
	Fructose transport system	frcC	1	1	1	1	1	1	1	1	1	0	1	1	1	1	1
	Fructose transport system	frcA	1	1	1	1	1	1	1	1	1	0	1	1	1	1	1
	L-lactate Permease	lctP	1	1	1	1	1	1	1	1	1	0	1	0	0	0	1
	L-lactate dehydrogenase	ykgEFG	1	1	1	1	1	1	1	1	1	0	1	0	1	0	1
	D-lactate dehydrogenase	ldhA	0	0	0	0	0	0	0	0	0	0	1	1	1	1	1
	acetate permease	actP	1	1	1	1	1	1	1	1	1	0	1	1	0	1	1
	acetate kinase	ackA	1	1	1	1	1	1	1	1	1	0	1	1	1	1	1
	Predicted Lactate-responsive regulator	iclR	1	1	1	1	1	1	1	1	1	0	1	0	0	0	1
	NAD-dependent formate dehydrogenase	FDH	1	1	1	1	1	1	1	1	1	1	1	1	1	1	1
	NAD-dependent formate dehydrogenase	FDH	1	1	1	1	1	1	1	1	1	1	1	1	1	1	1
	NAD-dependent formate dehydrogenase	FDH	1	1	1	1	1	1	1	1	1	1	1	1	1	1	1
	NAD-dependent formate dehydrogenase	FDH	1	1	1	1	1	1	1	1	1	1	1	1	1	1	1
	Maltodextrin import	lamB	1	1	1	1	1	1	1	1	1	0	0	0	0	0	0
	Maltodextrin glucosidase	malZ	1	1	1	1	1	1	1	1	1	0	2	0	0	3	0
	Glycogen phosphorylase	glgP	1	1	1	1	1	1	1	1	1	0	1	1	1	1	1
Polymer degradation	CAZY: Pectin backbone cleavage	PL9	1	1	1	1	1	1	1	1	1	0	3	0	3	3	5
	CAZY: Glycoside Hydrolases	GH13	4	4	4	4	4	4	4	4	4	0	5	6	10	7	4
	CAZY: Glycosyl Transferases	GT2	6	6	6	6	5	4	6	6	6	2	9	7	5	12	10
	CAZY: Auxillary Activities	AA3	0	0	0	0	0	0	0	0	0	0	5	2	2	1	3
	CAZY: Glycoside Hydrolases	GH16	0	0	0	0	0	0	0	0	0	0	1	0	0	1	1
	CAZY: Glycoside Hydrolases	GH5	0	0	0	0	0	0	0	0	0	0	1	1	0	0	0
Transporters	Vitamin B12 transport	btuB	1	1	1	1	1	1	1	1	1	0	1	0	1	1	1
	trans-periplasmic energy coupling protein	tonB	1	1	1	0	1	1	0	1	0	0	1	1	1	0	0
Hydrogenases	[NiFe] hydrogenase nickel incorporation protein	hypA	0	0	0	0	0	0	0	0	0	0	1	1	1	0	1
	[NiFe] hydrogenase nickel incorporation-associated protein	hypB	0	0	0	0	0	0	0	0	0	0	1	1	1	0	1
	[NiFe] hydrogenase metallocenter assembly protein	hypC	0	0	0	0	0	0	0	0	0	0	1	1	1	0	1
	[NiFe] hydrogenase metallocenter assembly protein HypD	hypD	0	0	0	0	0	0	0	0	0	0	1	1	1	0	1
	[NiFe] hydrogenase metallocenter assembly protein HypE	hypE	0	0	0	0	0	0	0	0	0	0	1	1	1	0	1
	[NiFe] hydrogenase metallocenter assembly protein HypF	hypF	0	0	0	0	0	0	0	0	0	0	1	1	1	0	0
	uptake hydrogenase small subunit [EC:1.12.99.6]	hupU	0	0	0	0	0	0	0	0	0	0	1	1	1	0	1
	uptake hydrogenase large subunit [EC:1.12.99.6]	hupV	0	0	0	0	0	0	0	0	0	0	1	1	1	0	1
	[NiFe] hydrogenase diaphorase moiety large subunit [EC:1.12.1.2]	hoxF	0	0	0	0	0	0	0	0	0	0	1	1	0	0	0
	[NiFe] hydrogenase diaphorase moiety small subunit [EC:1.12.1.2]	hoxU	0	0	0	0	0	0	0	0	0	0	1	1	0	0	0
	NAD-reducing hydrogenase large subunit [EC:1.12.1.2]	hoxH	0	0	0	0	0	0	0	0	0	0	1	1	0	0	0
	NAD-reducing hydrogenase small subunit [EC:1.12.1.2]	hoxY	0	0	0	0	0	0	0	0	0	0	1	1	0	0	0

## Sheet: S6_DE1.021 MT
Gene ID	TPM	TPM Percentile	FeGenie accession	FeGenie Function	COG accession	COG Function	PFAM Accession	PFAM Function	KOFAM Accession	KOFAM Function	KEGG Accession	KEGG Function	CAZyme Accession	CAZyme Function
144320	1108.18	1	NA	NA	COG1544	Ribosome-associated translation inhibitor RaiA (RaiA) (PDB:1IMU)	PF02482.23	Sigma 54 modulation protein / S30EA ribosomal protein	K05808	ribosome hibernation promoting factor	NA	NA	NA	NA
143596	836.478	0.999624	NA	NA	COG4969	Type IV pilus assembly protein, major pilin PilA (PilA) (PDB:1AY2)	PF00114.23	Pilin (bacterial filament)	K02650	type IV pilus assembly protein PilA	NA	NA	NA	NA
90424	589.58	0.999247	NA	NA	COG4654	Cytochrome c551/c552 (CytC552) (PDB:2ZXY)	PF00034.25	Cytochrome c	K08738	cytochrome c	NA	NA	NA	NA
90585	433.13	0.998871	NA	NA	NA	NA	NA	NA	NA	NA	NA	NA	NA	NA
3554	395.14	0.998495	NA	NA	COG0257	Ribosomal protein L36 (RpmJ) (PDB:1DFE) (PUBMED:21627333)	PF00444.22	Ribosomal protein L36	K02919	large subunit ribosomal protein L36	NA	NA	NA	NA
1204	366.557	0.998118	NA	NA	COG1278	Cold shock protein, CspA family (CspC) (PDB:1C9O)	PF00313.26	'Cold-shock' DNA-binding domain	K03704	cold shock protein	NA	NA	NA	NA
36733	259.424	0.997742	NA	NA	NA	NA	NA	NA	NA	NA	NA	NA	NA	NA
144218	259.029	0.997365	NA	NA	COG0211	Ribosomal protein L27 (RpmA) (PDB:1VS6)	PF01016.23	Ribosomal L27 protein	K02899	large subunit ribosomal protein L27	NA	NA	NA	NA
72792	237.556	0.996989	NA	NA	COG5531	DNA-binding SWIB/MDM2 domain (Rsc6)	PF02201.22	SWIB/MDM2 domain	K15223	upstream activation factor subunit UAF30	NA	NA	NA	NA
90256	226.936	0.996613	NA	NA	NA	NA	NA	NA	NA	NA	NA	NA	NA	NA
54789	226.695	0.996236	NA	NA	NA	NA	NA	NA	NA	NA	NA	NA	NA	NA
90279	207.501	0.99586	iron_oxidation	Cyc2_repCluster1	NA	NA	NA	NA	NA	NA	NA	NA	NA	NA
108729	206.008	0.995484	NA	NA	NA	NA	NA	NA	NA	NA	NA	NA	NA	NA
108728	197.786	0.995107	NA	NA	NA	NA	NA	NA	NA	NA	NA	NA	NA	NA
72847	196.684	0.994731	NA	NA	NA	NA	NA	NA	NA	NA	NA	NA	NA	NA
19041	195.524	0.994355	NA	NA	COG3203	Outer membrane porin OmpC/OmpF/PhoE (OmpC) (PDB:1PHO)	PF13609.10	Gram-negative porin	NA	NA	NA	NA	NA	NA
108667	192.894	0.993978	NA	NA	COG0267	Ribosomal protein L33 (RpmG) (PDB:1VS6)	PF00471.24	Ribosomal protein L33	K02913	large subunit ribosomal protein L33	NA	NA	NA	NA
55320	190.791	0.993602	NA	NA	COG0347	Nitrogen regulatory protein PII (GlnK) (PDB:2GW8) (PUBMED:24610711)	PF00543.26	Nitrogen regulatory protein P-II	K04752	nitrogen regulatory protein P-II 2	NA	NA	NA	NA
55327	190.062	0.993225	NA	NA	COG0051	Ribosomal protein S10 (RpsJ) (PDB:4V4H)	PF00338.26	Ribosomal protein S10p/S20e	K02946	small subunit ribosomal protein S10	NA	NA	NA	NA
1203	187.946	0.992849	NA	NA	COG0184	Ribosomal protein S15P/S13E (RpsO) (PDB:4V4H)	PF00312.26	Ribosomal protein S15	K02956	small subunit ribosomal protein S15	NA	NA	NA	NA
180316	184.561	0.992473	NA	NA	COG0291	Ribosomal protein L35 (RpmI) (PDB:1VS6) (PUBMED:28373563)	PF01632.23	Ribosomal protein L35	K02916	large subunit ribosomal protein L35	NA	NA	NA	NA
108666	182.161	0.992096	NA	NA	COG0227	Ribosomal protein L28 (RpmB) (PDB:2JZ6)	PF00830.23	Ribosomal L28 family	K02902	large subunit ribosomal protein L28	NA	NA	NA	NA
54744	178.713	0.99172	NA	NA	NA	NA	NA	NA	NA	NA	NA	NA	NA	NA
55319	177.73	0.991344	NA	NA	NA	NA	PF09694.14	Bacterial protein of unknown function (Gcw_chp)	NA	NA	NA	NA	NA	NA
91050	174.69	0.990967	NA	NA	NA	NA	NA	NA	NA	NA	NA	NA	NA	NA
54788	173.062	0.990591	NA	NA	NA	NA	NA	NA	NA	NA	NA	NA	NA	NA
19115	140.734	0.990215	NA	NA	COG0102	Ribosomal protein L13 (RplM) (PDB:1VS6)	PF00572.22	Ribosomal protein L13	K02871	large subunit ribosomal protein L13	NA	NA	NA	NA
3558	140.344	0.989838	NA	NA	COG1841	Ribosomal protein L30/L7E (RpmD) (PDB:1VS6)	PF00327.24	Ribosomal protein L30p/L7e	K02907	large subunit ribosomal protein L30	NA	NA	NA	NA
3552	140.11	0.989462	NA	NA	COG0100	Ribosomal protein S11 (RpsK) (PDB:4V4H)	PF00411.23	Ribosomal protein S11	K02948	small subunit ribosomal protein S11	NA	NA	NA	NA
19112	139.368	0.989085	NA	NA	COG1664	Cytoskeletal protein CcmA, bactofilin family (CcmA) (PDB:2N3D)	PF04519.17	Polymer-forming cytoskeletal	NA	NA	NA	NA	NA	NA
147933	138.734	0.988709	NA	NA	COG2018	Predicted regulator of Ras-like GTPase activity, Roadblock/LC7/MglB family (PDB:1J3W)	NA	NA	NA	NA	NA	NA	NA	NA
147931	137.971	0.988333	NA	NA	COG2229	Signal recognition particle receptor subunit beta, a GTPase (Srp102) (PDB:1NRJ)	PF03029.21	Conserved hypothetical ATP binding protein	K06945	uncharacterized protein	NA	NA	NA	NA
180315	136.349	0.987956	NA	NA	COG0292	Ribosomal protein L20 (RplT) (PDB:1VS6) (PUBMED:30270044)	PF00453.22	Ribosomal protein L20	K02887	large subunit ribosomal protein L20	NA	NA	NA	NA
146731	134.466	0.98758	NA	NA	COG2018	Predicted regulator of Ras-like GTPase activity, Roadblock/LC7/MglB family (PDB:1J3W)	NA	NA	NA	NA	NA	NA	NA	NA
90252	131.264	0.987204	NA	NA	NA	NA	NA	NA	NA	NA	NA	NA	NA	NA
3548	131.186	0.986827	NA	NA	COG0050	Translation elongation factor EF-Tu, a GTPase (TufA) (PDB:1EFU)	PF00009.31	Elongation factor Tu GTP binding domain	NA	NA	NA	NA	NA	NA
72552	128.578	0.986451	NA	NA	COG0174	Glutamine synthetase (GlnA) (PDB:1F1H)	PF00120.28	Glutamine synthetase, catalytic domain	K01915	glutamine synthetase [EC:6.3.1.2]	NA	NA	NA	NA
73513	126.727	0.986075	NA	NA	COG0197	Ribosomal protein L16/L10AE (RplP) (PDB:1WKI)	PF00252.22	Ribosomal protein L16p/L10e	K02878	large subunit ribosomal protein L16	NA	NA	NA	NA
72794	124.484	0.985698	NA	NA	COG1716	Forkhead associated (FHA) domain, binds pSer, pThr, pTyr (FHA) (PDB:2FEZ)	PF00498.30	FHA domain	NA	NA	NA	NA	NA	NA
90389	124.179	0.985322	NA	NA	NA	NA	PF07399.15	Putative Na+/H+ antiporter	NA	NA	NA	NA	NA	NA
3553	121.974	0.984945	NA	NA	COG0099	Ribosomal protein S13 (RpsM) (PDB:4V4H)	PF00416.26	Ribosomal protein S13/S18	K02952	small subunit ribosomal protein S13	NA	NA	NA	NA
72828	116.463	0.984569	NA	NA	COG3564	Uncharacterized conserved protein, DUF779 family	PF05610.15	Protein of unknown function (DUF779)	K09959	uncharacterized protein	NA	NA	NA	NA
144322	115.098	0.984193	NA	NA	NA	NA	NA	NA	NA	NA	NA	NA	NA	NA
72535	113.828	0.983816	NA	NA	COG0355	FoF1-type ATP synthase, epsilon subunit (AtpC) (PDB:3OAA) (PUBMED:29149348;30304218)	PF02823.20	ATP synthase, Delta/Epsilon chain, beta-sandwich domain	K02114	F-type H+-transporting ATPase subunit epsilon	M00157	Pathway modules; Energy metabolism; ATP synthesis	NA	NA
54803	113.491	0.98344	NA	NA	COG2010!!!COG2863	Cytochrome c, mono- and diheme variants (CccA) (PDB:1A2S)!!!Cytochrome c553 (CytC553) (PDB:6Q2U)	PF13442.10	Cytochrome C oxidase, cbb3-type, subunit III	K00406	cytochrome c oxidase cbb3-type subunit III	M00156	Pathway modules; Energy metabolism; ATP synthesis	NA	NA
90273	113.413	0.983064	NA	NA	NA	NA	NA	NA	NA	NA	NA	NA	NA	NA
36734	111.362	0.982687	NA	NA	COG1343	CRISPR/Cas system-associated endoribonuclease Cas2 (Cas2) (PDB:2I0X)	PF09827.13	CRISPR associated protein Cas2	K09951	CRISPR-associated protein Cas2	NA	NA	NA	NA
72592	110.593	0.982311	NA	NA	COG1704	Magnetosome formation protein MamQ, lipoprotein antigen LemA family (LemA) (PDB:2ETD) (PUBMED:14638756;20212111;26884433)	PF04011.16	LemA family	K03744	LemA protein	NA	NA	NA	NA
200162	110.331	0.981935	NA	NA	COG3162	Uncharacterized membrane protein, DUF485 family (YjcH)	PF04341.16	Protein of unknown function, DUF485	NA	NA	NA	NA	NA	NA
19104	108.979	0.981558	NA	NA	COG0268	Ribosomal protein S20 (RpsT) (PDB:4V4H)	PF01649.22	Ribosomal protein S20	K02968	small subunit ribosomal protein S20	NA	NA	NA	NA
54804	108.748	0.981182	NA	NA	COG4736	Cbb3-type cytochrome oxidase, subunit 3 (CcoQ)	PF05545.15	Cbb3-type cytochrome oxidase component FixQ	K00407	cytochrome c oxidase cbb3-type subunit IV	M00156	Pathway modules; Energy metabolism; ATP synthesis	NA	NA
3555	108.678	0.980805	NA	NA	COG0361	Translation initiation factor IF-1 (InfA) (PDB:5FIM)	PF01176.23	Translation initiation factor 1A / IF-1	K02518	translation initiation factor IF-1	NA	NA	NA	NA
144232	107.481	0.980429	NA	NA	COG3113	Binding protein subunit MlaB of the ABC-type intermembrane phospholipid transporter Mla, contains STAS domain (MlaB)	PF13466.10	STAS domain	K07122	phospholipid transport system transporter-binding protein	NA	NA	NA	NA
125436	107.012	0.980053	NA	NA	NA	NA	NA	NA	NA	NA	NA	NA	NA	NA
144233	106.398	0.979676	NA	NA	COG2854	Periplasmic subunit MlaC of the ABC-type intermembrane phospholipid transporter Mla (MlaC) (PDB:2QGU) (PUBMED:19383799)	PF05494.16	MlaC protein	K07323	phospholipid transport system substrate-binding protein	NA	NA	NA	NA
108650	104.237	0.9793	NA	NA	COG0822	Fe-S cluster assembly scaffold protein IscU, NifU family (IscU) (PDB:1Q48)	PF01592.20	NifU-like N terminal domain	NA	NA	NA	NA	NA	NA
73516	97.4389	0.978924	NA	NA	COG0185	Ribosomal protein S19 (RpsS) (PDB:4V4H)	PF00203.25	Ribosomal protein S19	K02965	small subunit ribosomal protein S19	NA	NA	NA	NA
147930	97.3476	0.978547	NA	NA	NA	NA	NA	NA	NA	NA	NA	NA	NA	NA
90557	93.9125	0.978171	NA	NA	COG1923	sRNA-binding regulator protein Hfq (Hfq) (PDB:1HK9)	PF17209.7	Hfq protein	K03666	host factor-I protein	NA	NA	NA	NA
144319	92.7842	0.977795	NA	NA	COG1762	Phosphotransferase system mannitol/fructose-specific IIA domain (Ntr-type) (PtsN) (PDB:2OQ3)	PF00359.26	Phosphoenolpyruvate-dependent sugar phosphotransferase system, EIIA 2	K02806	nitrogen PTS system EIIA component [EC:2.7.1.-]	NA	NA	NA	NA
200160	91.1894	0.977418	NA	NA	NA	NA	NA	NA	NA	NA	NA	NA	NA	NA
90512	85.1049	0.977042	NA	NA	COG4968	Type IV pilus assembly protein PilE (PilE) (PDB:2NBA)	PF16732.9	Type IV minor pilin ComP, DNA uptake sequence receptor	K02655	type IV pilus assembly protein PilE	NA	NA	NA	NA
54817	84.8414	0.976665	NA	NA	COG3118	Chaperedoxin CnoX, contains thioredoxin-like and TPR-like domains, YbbN/TrxSC family (CnoX) (PDB:3QDN) (PUBMED:21498507;29754824)	PF00085.24	Thioredoxin	K03671	thioredoxin 1	NA	NA	NA	NA
73512	84.3706	0.976289	NA	NA	COG0255	Ribosomal protein L29 (RpmC) (PDB:1VS6)	PF00831.27	Ribosomal L29 protein	K02904	large subunit ribosomal protein L29	NA	NA	NA	NA
72703	84.3212	0.975913	NA	NA	COG1225	Peroxiredoxin (Bcp) (PDB:5IPH)	PF00578.25	AhpC/TSA family	K03564	thioredoxin-dependent peroxiredoxin [EC:1.11.1.24]	NA	NA	NA	NA
147929	83.5594	0.975536	NA	NA	NA	NA	NA	NA	NA	NA	NA	NA	NA	NA
90334	82.978	0.97516	NA	NA	COG0605	Superoxide dismutase (SodA) (PDB:1AP5)	PF02777.22	Iron/manganese superoxide dismutases, C-terminal domain	K04564	superoxide dismutase, Fe-Mn family [EC:1.15.1.1]	NA	NA	NA	NA
1246	82.0995	0.974784	NA	NA	NA	NA	NA	NA	NA	NA	NA	NA	NA	NA
108700	81.3757	0.974407	NA	NA	NA	NA	NA	NA	NA	NA	NA	NA	NA	NA
37695	81.3434	0.974031	NA	NA	COG0236	Acyl carrier protein (AcpP) (PDB:1ACP)	PF00550.29	Phosphopantetheine attachment site	K02078	acyl carrier protein	M00848	Pathway modules; Biosynthesis of other secondary metabolites; Biosynthesis of other antibiotics	NA	NA
127221	79.1489	0.973654	NA	NA	COG0625	Glutathione S-transferase (GstA) (PDB:1A0F)	PF13409.10	Glutathione S-transferase, N-terminal domain	K00799	glutathione S-transferase [EC:2.5.1.18]	NA	NA	NA	NA
108677	79.0975	0.973278	NA	NA	COG1758	DNA-directed RNA polymerase, subunit K/omega (RpoZ) (PDB:3LU0)	PF01192.26	RNA polymerase Rpb6	K03060	DNA-directed RNA polymerase subunit omega [EC:2.7.7.6]	NA	NA	NA	NA
147928	77.738	0.972902	NA	NA	COG1664	Cytoskeletal protein CcmA, bactofilin family (CcmA) (PDB:2N3D)	PF04519.17	Polymer-forming cytoskeletal	NA	NA	NA	NA	NA	NA
3560	77.1524	0.972525	NA	NA	COG0256	Ribosomal protein L18 (RplR) (PDB:1VS6)	PF00861.26	Ribosomal L18 of archaea, bacteria, mitoch. and chloroplast	K02881	large subunit ribosomal protein L18	NA	NA	NA	NA
125440	76.9001	0.972149	NA	NA	COG2132	Multicopper oxidase with three cupredoxin domains (includes cell division protein FtsP and spore coat protein CotA) (SufI) (PDB:2YXV)	PF00041.25	Fibronectin type III domain	NA	NA	NA	NA	NA	NA
54806	74.7342	0.971773	NA	NA	COG3278	Cbb3-type cytochrome oxidase, subunit 1 (CcoN) (PDB:3MK7)	PF00115.24	Cytochrome C and Quinol oxidase polypeptide I	K00404	cytochrome c oxidase cbb3-type subunit I [EC:7.1.1.9]	M00156	Pathway modules; Energy metabolism; ATP synthesis	NA	NA
37690	74.2133	0.971396	NA	NA	COG0333	Ribosomal protein L32 (RpmF) (PDB:1VS6) (PUBMED:17114934)	PF01783.27	Ribosomal L32p protein family	K02911	large subunit ribosomal protein L32	NA	NA	NA	NA
1243	73.3959	0.97102	NA	NA	NA	NA	PF05066.17	HB1, ASXL, restriction endonuclease HTH domain	NA	NA	NA	NA	NA	NA
108680	72.9048	0.970644	NA	NA	COG0515	Serine/threonine protein kinase (SPS1) (PDB:6G4J)	PF00069.29	Protein kinase domain	NA	NA	NA	NA	NA	NA
200161	72.4206	0.970267	NA	NA	COG2885	Outer membrane protein OmpA and related peptidoglycan-associated (lipo)proteins (OmpA) (PDB:1OAP)	PF00691.24	OmpA family	K03640	peptidoglycan-associated lipoprotein	NA	NA	NA	NA
147932	72.2596	0.969891	NA	NA	NA	NA	NA	NA	NA	NA	NA	NA	NA	NA
143593	72.0847	0.969514	NA	NA	COG0234	Co-chaperonin GroES (HSP10) (GroES)	PF00166.25	Chaperonin 10 Kd subunit	K04078	chaperonin GroES	NA	NA	NA	NA
108704	71.2882	0.969138	NA	NA	COG1555	DNA uptake protein ComE or related DNA-binding protein (ComEA) (PDB:2DUY)	PF12836.11	Helix-hairpin-helix motif	K02237	competence protein ComEA	NA	NA	NA	NA
36804	70.1358	0.968762	NA	NA	COG2353	Polyisoprenoid-binding periplasmic protein YceI (YceI) (PDB:1WUB) (PUBMED:15741337;20236316)	PF04264.17	YceI-like domain	NA	NA	NA	NA	NA	NA
127222	69.8694	0.968385	NA	NA	NA	NA	NA	NA	NA	NA	NA	NA	NA	NA
3565	69.7699	0.968009	NA	NA	COG0198	Ribosomal protein L24 (RplX) (PDB:1VS6)	PF17136.8	Ribosomal proteins 50S L24/mitochondrial 39S L24	K02895	large subunit ribosomal protein L24	NA	NA	NA	NA
108652	69.7509	0.967633	NA	NA	COG1959	DNA-binding transcriptional regulator, IscR family (IscR) (PDB:1XD7)	PF02082.24	Iron-dependent Transcriptional regulator	K13643	Rrf2 family transcriptional regulator, iron-sulfur cluster assembly transcription factor	NA	NA	NA	NA
19538	67.2328	0.967256	NA	NA	NA	NA	NA	NA	NA	NA	NA	NA	NA	NA
54805	67.1246	0.96688	NA	NA	COG2993	Cbb3-type cytochrome oxidase, cytochrome c subunit FixO (CcoO) (PDB:3MK7)	PF02433.19	Cytochrome C oxidase, mono-heme subunit/FixO	K00405	cytochrome c oxidase cbb3-type subunit II	M00156	Pathway modules; Energy metabolism; ATP synthesis	NA	NA
90268	66.9172	0.966504	NA	NA	COG0828	Ribosomal protein S21 (RpsU) (PDB:4V4H)	PF01165.24	Ribosomal protein S21	K02970	small subunit ribosomal protein S21	NA	NA	NA	NA
3562	65.8746	0.966127	NA	NA	COG0096	Ribosomal protein S8 (RpsH) (PDB:4V4H)	PF00410.23	Ribosomal protein S8	K02994	small subunit ribosomal protein S8	NA	NA	NA	NA
108720	65.5221	0.965751	NA	NA	COG2885	Outer membrane protein OmpA and related peptidoglycan-associated (lipo)proteins (OmpA) (PDB:1OAP)	PF00691.24	OmpA family	K03286	OmpA-OmpF porin, OOP family	NA	NA	NA	NA
19140	65.0985	0.965186	NA	NA	COG0050	Translation elongation factor EF-Tu, a GTPase (TufA) (PDB:1EFU)	PF00009.31	Elongation factor Tu GTP binding domain	NA	NA	NA	NA	NA	NA
55328	65.0985	0.965186	NA	NA	COG0050	Translation elongation factor EF-Tu, a GTPase (TufA) (PDB:1EFU)	PF03143.21	Elongation factor Tu C-terminal domain	NA	NA	NA	NA	NA	NA
2866	64.7997	0.964622	NA	NA	COG0244	Ribosomal protein L10 (RplJ) (PDB:5IT8)	PF00466.24	Ribosomal protein L10	K02864	large subunit ribosomal protein L10	NA	NA	NA	NA
72902	63.9871	0.964245	NA	NA	NA	NA	NA	NA	NA	NA	NA	NA	NA	NA
143594	63.8794	0.963869	NA	NA	COG0459	Chaperonin GroEL (HSP60 family) (GroEL) (PDB:1AON)	PF00118.28	TCP-1/cpn60 chaperonin family	K04077	chaperonin GroEL [EC:5.6.1.7]	NA	NA	NA	NA
72543	63.8287	0.963493	NA	NA	NA	NA	PF03899.19	ATP synthase I chain	NA	NA	NA	NA	NA	NA
143551	62.8385	0.963116	NA	NA	NA	NA	PF12091.12	Protein of unknown function (DUF3567)	NA	NA	NA	NA	NA	NA
72537	62.6592	0.96274	NA	NA	COG0224	FoF1-type ATP synthase, gamma subunit (AtpG) (PDB:3OAA) (PUBMED:15326535)	PF00231.23	ATP synthase	K02115	F-type H+-transporting ATPase subunit gamma	M00157	Pathway modules; Energy metabolism; ATP synthesis	NA	NA
127242	61.9449	0.962364	NA	NA	COG2010	Cytochrome c, mono- and diheme variants (CccA) (PDB:1A2S)	PF13442.10	Cytochrome C oxidase, cbb3-type, subunit III	NA	NA	NA	NA	NA	NA
54798	61.8747	0.961987	NA	NA	COG0635	Coproporphyrinogen-III oxidase HemN (oxygen-independent) or related Fe-S oxidoreductase (HemN) (PDB:1OLT)	PF04055.25	Radical SAM superfamily	K02495	oxygen-independent coproporphyrinogen III oxidase [EC:1.3.98.3]	M00121	Pathway modules; Metabolism of cofactors and vitamins; Cofactor and vitamin metabolism	NA	NA
125350	59.2686	0.961611	NA	NA	COG2018	Predicted regulator of Ras-like GTPase activity, Roadblock/LC7/MglB family (PDB:1J3W)	PF03259.21	Roadblock/LC7 domain	K07131	uncharacterized protein	NA	NA	NA	NA
54796	58.9762	0.961046	NA	NA	COG0538	Isocitrate dehydrogenase (Icd) (PDB:1IDD)	PF00180.24	Isocitrate/isopropylmalate dehydrogenase	K00031	isocitrate dehydrogenase [EC:1.1.1.42]	M00009!!!M00010!!!M00740!!!M00173!!!M00614	Pathway modules; Carbohydrate metabolism; Central carbohydrate metabolism!!!Pathway modules; Carbohydrate metabolism; Central carbohydrate metabolism!!!Pathway modules; Carbohydrate metabolism; Other carbohydrate metabolism!!!Pathway modules; Energy metabolism; Carbon fixation!!!Signature modules; Module set; Metabolic capacity	NA	NA
54807	58.9762	0.961046	NA	NA	COG3197	Cytochrome oxidase maturation protein, CcoS/FixS family (FixS)	PF03597.19	Cytochrome oxidase maturation protein cbb3-type	NA	NA	NA	NA	NA	NA
73514	58.7594	0.960482	NA	NA	COG0092	Ribosomal protein S3 (RpsC) (PDB:1VS6)	PF00189.24	Ribosomal protein S3, C-terminal domain	K02982	small subunit ribosomal protein S3	NA	NA	NA	NA
144248	58.3328	0.960105	NA	NA	COG3166	Type IV pilus assembly protein PilN (PilN)	PF05137.17	Fimbrial assembly protein (PilN)	K02663	type IV pilus assembly protein PilN	NA	NA	NA	NA
1174	57.4602	0.959729	NA	NA	COG4870	Cysteine protease, C1A family (PDB:1AEC)	PF00112.27	Papain family cysteine protease	NA	NA	NA	NA	NA	NA
91068	56.9102	0.959353	NA	NA	COG1538	Outer membrane protein TolC (TolC) (PDB:1EK9)	PF02321.22	Outer membrane efflux protein	K12543	outer membrane protein, adhesin transport system	NA	NA	NA	NA
179484	56.573	0.958976	NA	NA	NA	NA	NA	NA	NA	NA	NA	NA	NA	NA
90320	55.7966	0.9586	NA	NA	COG0544	FKBP-type peptidyl-prolyl cis-trans isomerase (trigger factor) (Tig) (PDB:5OWI)	PF05697.17	Bacterial trigger factor protein (TF)	K03545	trigger factor	NA	NA	NA	NA
144219	55.5964	0.958224	NA	NA	COG0261	Ribosomal protein L21 (RplU) (PDB:1VS6)	PF00829.25	Ribosomal prokaryotic L21 protein	K02888	large subunit ribosomal protein L21	NA	NA	NA	NA
3551	55.3809	0.957847	NA	NA	COG0522	Ribosomal protein S4 or related protein (RpsD) (PDB:4V4H)	PF00163.23	Ribosomal protein S4/S9 N-terminal domain	K02986	small subunit ribosomal protein S4	NA	NA	NA	NA
72817	55.2017	0.957471	NA	NA	COG2921	Putative lipoate-binding regulatory protein, UPF0250 family (YbeD) (PDB:1RWU) (PUBMED:15547281)	PF04359.18	Protein of unknown function (DUF493)	K09158	uncharacterized protein	NA	NA	NA	NA
3556	54.5658	0.957094	NA	NA	COG0201	Preprotein translocase subunit SecY (SecY) (PDB:1RH5)	PF00344.24	SecY	K03076	preprotein translocase subunit SecY	NA	NA	NA	NA
162636	53.8558	0.956718	NA	NA	COG4870	Cysteine protease, C1A family (PDB:1AEC)	PF00112.27	Papain family cysteine protease	NA	NA	NA	NA	NA	NA
73511	53.7863	0.956342	NA	NA	COG0186	Ribosomal protein S17 (RpsQ) (PDB:4V4H)	PF00366.24	Ribosomal protein S17	K02961	small subunit ribosomal protein S17	NA	NA	NA	NA
90267	53.6187	0.955965	NA	NA	COG4654	Cytochrome c551/c552 (CytC552) (PDB:2ZXY)	PF00034.25	Cytochrome c	K08738	cytochrome c	NA	NA	NA	NA
144304	53.5762	0.955589	NA	NA	COG4290	Guanyl-specific ribonuclease Sa (PDB:1A2P)	PF00545.24	ribonuclease	K01167	ribonuclease T1 [EC:4.6.1.24]	NA	NA	NA	NA
72870	53.5209	0.955213	NA	NA	COG1947	4-diphosphocytidyl-2C-methyl-D-erythritol kinase (IspE) (PDB:1OJ4)	PF00288.30	GHMP kinases N terminal domain	K00919	4-diphosphocytidyl-2-C-methyl-D-erythritol kinase [EC:2.7.1.148]	M00096	Pathway modules; Biosynthesis of terpenoids and polyketides; Terpenoid backbone biosynthesis	NA	NA
125482	53.226	0.954836	NA	NA	COG2916	DNA-binding protein H-NS (Hns) (PDB:1HNR)	PF00816.25	H-NS histone family	K03746	DNA-binding protein H-NS	NA	NA	NA	NA
2867	53.0037	0.95446	NA	NA	COG0222	Ribosomal protein L7/L12 (RplL) (PDB:1CTF)	PF00542.23	Ribosomal protein L7/L12 C-terminal domain	K02935	large subunit ribosomal protein L7/L12	NA	NA	NA	NA
54783	52.9886	0.954084	NA	NA	NA	NA	NA	NA	NA	NA	NA	NA	NA	NA
180323	52.8758	0.953707	NA	NA	COG0229	Peptide methionine sulfoxide reductase MsrB (MsrB) (PDB:1L1D)	PF01641.22	SelR domain	K07305	peptide-methionine (R)-S-oxide reductase [EC:1.8.4.12]	NA	NA	NA	NA
143595	52.5795	0.953331	NA	NA	COG4969	Type IV pilus assembly protein, major pilin PilA (PilA) (PDB:1AY2)	PF00114.23	Pilin (bacterial filament)	K02650	type IV pilus assembly protein PilA	NA	NA	NA	NA
144303	52.0818	0.952954	NA	NA	NA	NA	PF01337.22	Barstar (barnase inhibitor)	K03623	ribonuclease inhibitor	NA	NA	NA	NA
128903	51.8125	0.952578	NA	NA	COG5557	Ni/Fe-hydrogenase 2 integral membrane subunit HybB (HybB)	NA	NA	NA	NA	NA	NA	NA	NA
54868	51.7855	0.952202	NA	NA	COG0641	Sulfatase maturation enzyme AslB, radical SAM superfamily (AslB) (PDB:4K37)	PF04055.25	Radical SAM superfamily	K06871	uncharacterized protein	NA	NA	NA	NA
72540	51.3882	0.951825	NA	NA	COG0711	FoF1-type ATP synthase, membrane subunit b or b' (AtpF) (PDB:1B9U)	PF00430.22	ATP synthase B/B' CF(0)	K02109	F-type H+-transporting ATPase subunit b	M00157	Pathway modules; Energy metabolism; ATP synthesis	NA	NA
73518	51.225	0.951449	NA	NA	COG0089	Ribosomal protein L23 (RplW) (PDB:1VS6)	PF00276.24	Ribosomal protein L23	K02892	large subunit ribosomal protein L23	NA	NA	NA	NA
144247	50.7861	0.951073	NA	NA	COG3167	Type IV pilus assembly protein PilO (PilO) (PDB:2RJZ)	PF04350.17	Pilus assembly protein, PilO	K02664	type IV pilus assembly protein PilO	NA	NA	NA	NA
72938	50.4751	0.950696	NA	NA	COG3318	Uncharacterized conserved protein YecA, UPF0149 family, contains C-terminal Zn-binding SEC-C motif (YecA)	PF03695.17	Uncharacterised protein family (UPF0149)	K07039	uncharacterized protein	NA	NA	NA	NA
72539	50.1099	0.95032	NA	NA	COG0712	FoF1-type ATP synthase, delta subunit (AtpH) (PDB:1ABV)	PF00213.22	ATP synthase delta (OSCP) subunit	K02113	F-type H+-transporting ATPase subunit delta	M00157	Pathway modules; Energy metabolism; ATP synthesis	NA	NA
180320	49.8206	0.949944	NA	NA	COG0760	Peptidyl-prolyl isomerase, parvulin family (SurA) (PDB:2ZR5)	PF13616.10	PPIC-type PPIASE domain	K03769	peptidyl-prolyl cis-trans isomerase C [EC:5.2.1.8]	NA	NA	NA	NA
72608	49.5902	0.949567	NA	NA	NA	NA	NA	NA	NA	NA	NA	NA	NA	NA
90518	49.2762	0.949191	NA	NA	NA	NA	PF12279.12	Protein of unknown function (DUF3619)	NA	NA	NA	NA	NA	NA
3557	49.1495	0.948814	NA	NA	COG0200	Ribosomal protein L15 (RplO) (PDB:1VS6)	PF00828.23	Ribosomal proteins 50S-L15, 50S-L18e, 60S-L27A	K02876	large subunit ribosomal protein L15	NA	NA	NA	NA
72827	48.8647	0.948438	NA	NA	COG1012	Acyl-CoA reductase or other NAD-dependent aldehyde dehydrogenase (AdhE) (PDB:1A4S)	PF00171.26	Aldehyde dehydrogenase family	K00138	aldehyde dehydrogenase [EC:1.2.1.-]	NA	NA	NA	NA
197882	48.4299	0.948062	NA	NA	COG0825	Acetyl-CoA carboxylase alpha subunit (AccA) (PDB:2F9I)	PF03255.18	Acetyl co-enzyme A carboxylase carboxyltransferase alpha subunit	K01962	acetyl-CoA carboxylase carboxyl transferase subunit alpha [EC:6.4.1.2 2.1.3.15]	M00376!!!M00082!!!M00613	Pathway modules; Energy metabolism; Carbon fixation!!!Pathway modules; Lipid metabolism; Fatty acid metabolism!!!Signature modules; Module set; Metabolic capacity	NA	NA
146725	48.3275	0.947685	NA	NA	COG0717	dCTP deaminase (Dcd) (PDB:1XS1)	PF00692.23	dUTPase	K01494	dCTP deaminase [EC:3.5.4.13]	NA	NA	NA	NA
19111	48.1284	0.947309	NA	NA	COG0316	Fe-S cluster assembly iron-binding protein IscA (IscA) (PDB:1R94)	PF01521.24	Iron-sulphur cluster biosynthesis	K15724	iron-sulfur cluster insertion protein	NA	NA	NA	NA
72725	47.9013	0.946933	NA	NA	COG0784	CheY-like REC (receiver) domain, includes chemotaxis protein CheY and sporulation regulator Spo0F (CheY) (PDB:6QRJ)	PF00072.28	Response regulator receiver domain	NA	NA	NA	NA	NA	NA
108649	47.7542	0.946556	NA	NA	COG0316	Fe-S cluster assembly iron-binding protein IscA (IscA) (PDB:1R94)	PF01521.24	Iron-sulphur cluster biosynthesis	K13628	iron-sulfur cluster assembly protein	NA	NA	NA	NA
197887	47.7393	0.94618	NA	NA	COG0652	Peptidyl-prolyl cis-trans isomerase (rotamase) - cyclophilin family (PpiB) (PDB:4DGD)	PF00160.25	Cyclophilin type peptidyl-prolyl cis-trans isomerase/CLD	NA	NA	NA	NA	NA	NA
90375	47.6453	0.945804	NA	NA	COG0484	DnaJ-class molecular chaperone with C-terminal Zn finger domain (DnaJ) (PDB:1BQ0)	PF01556.22	DnaJ C terminal domain	K03686	molecular chaperone DnaJ	NA	NA	NA	NA
90569	47.3319	0.945427	NA	NA	COG0052	Ribosomal protein S2 (RpsB) (PDB:4V4H)	PF00318.24	Ribosomal protein S2	K02967	small subunit ribosomal protein S2	NA	NA	NA	NA
2462	47.1697	0.945051	NA	NA	COG1881	Uncharacterized conserved protein, phosphatidylethanolamine-binding protein (PEBP) family (PEBP) (PDB:1A44)	PF01161.24	Phosphatidylethanolamine-binding protein	NA	NA	NA	NA	NA	NA
90388	46.8364	0.944674	NA	NA	COG3077	Antitoxin component of the RelBE or YafQ-DinJ toxin-antitoxin module (RelB) (PDB:4ML0)	PF04221.16	RelB antitoxin	K07473	DNA-damage-inducible protein J	NA	NA	NA	NA
72536	46.7171	0.944298	NA	NA	COG0055	FoF1-type ATP synthase, beta subunit (AtpD) (PDB:3OAA)	PF00006.29	ATP synthase alpha/beta family, nucleotide-binding domain	K02112	F-type H+/Na+-transporting ATPase subunit beta [EC:7.1.2.2 7.2.2.1]	M00157	Pathway modules; Energy metabolism; ATP synthesis	NA	NA
72757	46.482	0.943734	NA	NA	NA	NA	NA	NA	NA	NA	NA	NA	NA	NA
179486	46.482	0.943734	NA	NA	NA	NA	NA	NA	NA	NA	NA	NA	NA	NA
1175	46.3098	0.943169	NA	NA	NA	NA	PF11655.12	Protein of unknown function (DUF2589)	NA	NA	NA	NA	NA	NA
55288	46.2915	0.942793	NA	NA	COG0745	DNA-binding response regulator, OmpR family, contains REC and winged-helix (wHTH) domain (OmpR) (PDB:1XHF)	PF00072.28	Response regulator receiver domain	K02658	twitching motility two-component system response regulator PilH	NA	NA	NA	NA
54799	45.9566	0.942416	NA	NA	NA	NA	NA	NA	NA	NA	NA	NA	NA	NA
72607	45.7366	0.94204	NA	NA	COG4890	Predicted outer membrane lipoprotein	PF08173.15	Membrane bound YbgT-like protein	K00424	cytochrome bd-I ubiquinol oxidase subunit X [EC:7.1.1.7]	M00153	Pathway modules; Energy metabolism; ATP synthesis	NA	NA
125410	45.3371	0.941664	NA	NA	NA	NA	NA	NA	NA	NA	NA	NA	NA	NA
143569	44.9187	0.941287	NA	NA	COG0206	Cell division GTPase FtsZ (FtsZ) (PDB:1FSZ)	PF00091.29	Tubulin/FtsZ family, GTPase domain	K03531	cell division protein FtsZ	NA	NA	NA	NA
19036	44.5494	0.940911	NA	NA	COG4972	Type IV pilus assembly protein, ATPase PilM (PilM) (PDB:2YCH)	PF11104.12	Type IV pilus assembly protein PilM;	K02662	type IV pilus assembly protein PilM	NA	NA	NA	NA
3564	44.0911	0.940534	NA	NA	COG0094	Ribosomal protein L5 (RplE) (PDB:1VS6)	PF00673.25	ribosomal L5P family C-terminus	K02931	large subunit ribosomal protein L5	NA	NA	NA	NA
143585	43.6872	0.940158	NA	NA	NA	NA	NA	NA	NA	NA	NA	NA	NA	NA
19024	43.6346	0.939782	NA	NA	COG2922	Uncharacterized conserved protein Smg, DUF494 family (Smg)	PF04361.17	Protein of unknown function (DUF494)	K03747	Smg protein	NA	NA	NA	NA
54760	43.1618	0.939405	NA	NA	NA	NA	PF14086.10	Domain of unknown function (DUF4266)	NA	NA	NA	NA	NA	NA
3563	42.6247	0.939029	NA	NA	COG0199	Ribosomal protein S14 (RpsN) (PDB:4V4H)	PF00253.25	Ribosomal protein S14p/S29e	K02954	small subunit ribosomal protein S14	NA	NA	NA	NA
54815	42.3318	0.938653	NA	NA	COG4231	TPP-dependent indolepyruvate ferredoxin oxidoreductase, alpha subunit (IorA)	PF11953.12	Domain of unknown function (DUF3470)	K05524	ferredoxin	NA	NA	NA	NA
90510	42.1853	0.938276	NA	NA	COG4967	Type IV pilus assembly protein PilV (PilV)	NA	NA	K02671	type IV pilus assembly protein PilV	NA	NA	NA	NA
91076	42.0898	0.9379	NA	NA	COG2931	Ca2+-binding protein, RTX toxin-related (PDB:1AF0) (PUBMED:15135544)	PF17963.5	Bacterial Ig domain	NA	NA	NA	NA	NA	NA
144225	41.641	0.937524	NA	NA	COG2893	Phosphotransferase system, mannose/fructose-specific component IIA (ManX) (PDB:1PDO)	PF03610.20	PTS system fructose IIA component	K02793	mannose PTS system EIIA component [EC:2.7.1.191]	NA	NA	NA	NA
19520	41.5422	0.937147	NA	NA	COG4391	Uncharacterized protein, contains Zn-finger domain (PDB:2JRR)	PF10276.13	Zinc-finger domain	NA	NA	NA	NA	NA	NA
73515	41.1547	0.936771	NA	NA	COG0091	Ribosomal protein L22 (RplV) (PDB:1VS6)	PF00237.23	Ribosomal protein L22p/L17e	K02890	large subunit ribosomal protein L22	NA	NA	NA	NA
54811	40.8436	0.936394	NA	NA	COG3749	Uncharacterized conserved protein, DUF934 family	PF06073.16	Bacterial protein of unknown function (DUF934)	NA	NA	NA	NA	NA	NA
72541	40.793	0.936018	NA	NA	COG0636	FoF1-type ATP synthase, membrane subunit c/Archaeal/vacuolar-type H+-ATPase, subunit K (AtpE) (PDB:1C17)	PF00137.25	ATP synthase subunit C	K02110	F-type H+-transporting ATPase subunit c	M00157	Pathway modules; Energy metabolism; ATP synthesis	NA	NA
54819	40.7003	0.935642	NA	NA	COG0254	Ribosomal protein L31 (RpmE) (PDB:1VS6)	PF01197.22	Ribosomal protein L31	K02909	large subunit ribosomal protein L31	NA	NA	NA	NA
54843	40.5898	0.935265	NA	NA	COG0670	Integral membrane protein YbhL, putative Ca2+ regulator, Bax inhibitor (BI-1)/TMBIM family (YbhL) (PDB:4PGR) (PUBMED:28064000)	PF01027.24	Inhibitor of apoptosis-promoting Bax1	K19416	modulator of FtsH protease	NA	NA	NA	NA
19034	40.5327	0.934889	NA	NA	NA	NA	PF18798.5	Large polyvalent protein-associated domain 3	NA	NA	NA	NA	NA	NA
162645	40.4843	0.934513	NA	NA	COG1596	Periplasmic protein Wza involved in polysaccharide export, contains SLBB domain of the beta-grasp fold (Wza) (PDB:2J58) (PUBMED:17250770)	PF02563.20	Polysaccharide biosynthesis/export protein	K01991	polysaccharide biosynthesis/export protein	NA	NA	NA	NA
3559	40.4174	0.934136	NA	NA	COG0098	Ribosomal protein S5 (RpsE) (PDB:4V4H)	PF03719.19	Ribosomal protein S5, C-terminal domain	K02988	small subunit ribosomal protein S5	NA	NA	NA	NA
90373	40.1851	0.93376	NA	NA	COG0576	Molecular chaperone GrpE (heat shock protein HSP-70) (GrpE) (PDB:1DKG)	PF01025.23	GrpE	K03687	molecular chaperone GrpE	NA	NA	NA	NA
2864	40.1529	0.933384	NA	NA	COG0080	Ribosomal protein L11 (RplK) (PDB:2E34)	PF03946.18	Ribosomal protein L11, N-terminal domain	K02867	large subunit ribosomal protein L11	NA	NA	NA	NA
22288	40.0046	0.933007	NA	NA	COG0586	Membrane integrity protein DedA, putative transporter, DedA/Tvp38 family (DedA) (PUBMED:24312110;25917916)	PF09335.15	SNARE associated Golgi protein	K03975	membrane-associated protein	NA	NA	NA	NA
72621	39.8417	0.932631	NA	NA	NA	NA	PF14106.10	Domain of unknown function (DUF4279)	NA	NA	NA	NA	NA	NA
54847	39.7106	0.932254	NA	NA	COG2965	Primosomal replication protein N (PriB) (PDB:2PNH)	NA	NA	K02686	primosomal replication protein N	NA	NA	NA	NA
108651	39.6203	0.931878	NA	NA	COG1104	Cysteine desulfurase/Cysteine sulfinate desulfinase IscS or related enzyme, NifS family (NifS) (PDB:4IXO) (PUBMED:22773787;25825430)	PF00266.23	Aminotransferase class-V	K04487	cysteine desulfurase [EC:2.8.1.7]	NA	NA	NA	NA
19138	39.4698	0.931502	NA	NA	COG2931	Ca2+-binding protein, RTX toxin-related (PDB:1AF0) (PUBMED:15135544)	PF19077.4	Bacterial Ig-like domain	NA	NA	NA	NA	NA	NA
19144	39.4433	0.931125	NA	NA	NA	NA	NA	NA	NA	NA	NA	NA	NA	NA
58103	39.3558	0.930749	NA	NA	COG4654	Cytochrome c551/c552 (CytC552) (PDB:2ZXY)	PF00034.25	Cytochrome c	NA	NA	NA	NA	NA	NA
144302	38.8896	0.930373	NA	NA	NA	NA	NA	NA	NA	NA	NA	NA	NA	NA
54761	38.1914	0.929996	NA	NA	COG1225	Peroxiredoxin (Bcp) (PDB:5IPH)	PF08534.14	Redoxin	K02199	cytochrome c biogenesis protein CcmG, thiol:disulfide interchange protein DsbE	NA	NA	NA	NA
1190	37.9668	0.92962	NA	NA	COG1143	Formate hydrogenlyase subunit 6/NADH:ubiquinone oxidoreductase 23 kD subunit (chain I) (NuoI) (PDB:1B0P)	PF00037.31	4Fe-4S binding domain	K00338	NADH-quinone oxidoreductase subunit I [EC:7.1.1.2]	M00144	Pathway modules; Energy metabolism; ATP synthesis	NA	NA
143560	37.8051	0.929244	NA	NA	NA	NA	PF10881.12	Protein of unknown function (DUF2726)	NA	NA	NA	NA	NA	NA
90546	37.7818	0.928867	NA	NA	COG1386	Chromosome segregation and condensation protein ScpB (ScpB) (PDB:1T6S)	PF04079.20	Segregation and condensation complex subunit ScpB	K06024	segregation and condensation protein B	NA	NA	NA	NA
54846	37.504	0.928491	NA	NA	COG0238	Ribosomal protein S18 (RpsR) (PDB:4V4H)	PF01084.24	Ribosomal protein S18	K02963	small subunit ribosomal protein S18	NA	NA	NA	NA
19162	37.4981	0.928114	NA	NA	COG5501	Sulfur oxidation protein SoxY (SoxY) (PDB:2NNC) (PUBMED:17327392)	PF13501.10	Sulfur oxidation protein SoxY	K17226	sulfur-oxidizing protein SoxY	M00595	Pathway modules; Energy metabolism; Sulfur metabolism	NA	NA
18963	37.3516	0.927738	NA	NA	NA	NA	PF10722.13	Putative bacterial sensory transduction regulator	NA	NA	NA	NA	NA	NA
19139	37.1375	0.927362	NA	NA	COG2931	Ca2+-binding protein, RTX toxin-related (PDB:1AF0) (PUBMED:15135544)	PF19077.4	Bacterial Ig-like domain	NA	NA	NA	NA	NA	NA
144307	37.0142	0.926985	NA	NA	NA	NA	NA	NA	NA	NA	NA	NA	NA	NA
91069	36.805	0.926609	NA	NA	COG1028	NAD(P)-dependent dehydrogenase, short-chain alcohol dehydrogenase family (FabG) (PDB:6L1H)	PF00106.29	short chain dehydrogenase	K00023	acetoacetyl-CoA reductase [EC:1.1.1.36]	M00373	Pathway modules; Carbohydrate metabolism; Other carbohydrate metabolism	NA	NA
72566	36.7216	0.926233	NA	NA	COG0494	8-oxo-dGTP pyrophosphatase MutT and related house-cleaning NTP pyrophosphohydrolases, NUDIX family (MutT) (PDB:4V14)	PF00293.32	NUDIX domain	K08311	putative (di)nucleoside polyphosphate hydrolase [EC:3.6.1.-]	NA	NA	NA	NA
54848	36.6725	0.925668	NA	NA	COG0360	Ribosomal protein S6 (RpsF) (PDB:4V4H)	PF01250.21	Ribosomal protein S6	K02990	small subunit ribosomal protein S6	NA	NA	NA	NA
72560	36.6725	0.925668	NA	NA	COG0425	Sulfur carrier protein TusA (tRNA thiolation, molybdenum cofactor biosynthesis) (TusA) (PDB:1DCJ) (PUBMED:23894086)	PF01206.21	Sulfurtransferase TusA	K04085	tRNA 2-thiouridine synthesizing protein A [EC:2.8.1.-]	NA	NA	NA	NA
36768	36.5512	0.925104	NA	NA	COG2847	Copper(I)-binding protein (PDB:1X9L)	PF04314.17	Copper chaperone PCu(A)C	K09796	periplasmic copper chaperone A	NA	NA	NA	NA
125417	36.5215	0.924727	NA	NA	COG0450	Alkyl hydroperoxide reductase subunit AhpC (peroxiredoxin) (AhpC) (PDB:2RII)	PF00578.25	AhpC/TSA family	K24119	NADH-dependent peroxiredoxin subunit C [EC:1.11.1.26]	NA	NA	NA	NA
146730	36.4008	0.924351	NA	NA	COG2202	PAS domain (PAS) (PDB:2MWG)	PF08447.16	PAS fold	NA	NA	NA	NA	NA	NA
146729	36.1815	0.923974	NA	NA	COG3221	ABC-type phosphate/phosphonate transport system, periplasmic component (PhnD) (PDB:3S4U)	PF12974.11	ABC transporter, phosphonate, periplasmic substrate-binding protein	NA	NA	NA	NA	NA	NA
90370	36.0456	0.923598	NA	NA	COG1188	Ribosomal 50S subunit-recycling heat shock protein, contains S4 domain (HslR) (PDB:3BBU)	PF01479.29	S4 domain	K04762	ribosome-associated heat shock protein Hsp15	NA	NA	NA	NA
144224	35.8575	0.923033	NA	NA	COG1925	HPr or related phosphotransfer protein (PtsH) (PDB:1CM2)	PF00381.23	PTS HPr component phosphorylation site	K02784	phosphocarrier protein HPr	NA	NA	NA	NA
72866	35.8575	0.923033	NA	NA	COG1143	Formate hydrogenlyase subunit 6/NADH:ubiquinone oxidoreductase 23 kD subunit (chain I) (NuoI) (PDB:1B0P)	PF00037.31	4Fe-4S binding domain	NA	NA	NA	NA	NA	NA
72923	35.6746	0.922469	NA	NA	COG0633	Ferredoxin (Fdx) (PDB:1KRH)	NA	NA	NA	NA	NA	NA	NA	NA
146728	35.6698	0.922093	NA	NA	COG3170	Type IV pilus assembly protein FimV (FimV)	NA	NA	K08086	pilus assembly protein FimV	NA	NA	NA	NA
144329	35.6062	0.921716	NA	NA	COG3288	NAD/NADP transhydrogenase alpha subunit (PntA) (PDB:1F8G)	PF12769.11	4TM region of pyridine nucleotide transhydrogenase, mitoch	NA	NA	NA	NA	NA	NA
125407	35.5374	0.92134	NA	NA	COG0853	Aspartate 1-decarboxylase (PanD) (PDB:1AW8)	PF02261.20	Aspartate decarboxylase	K01579	aspartate 1-decarboxylase [EC:4.1.1.11]	M00119	Pathway modules; Metabolism of cofactors and vitamins; Cofactor and vitamin metabolism	NA	NA
1247	35.4935	0.920963	NA	NA	COG3245	Cytochrome c5 (CytC5) (PDB:1CC5)	PF13442.10	Cytochrome C oxidase, cbb3-type, subunit III	NA	NA	NA	NA	NA	NA
90359	35.2172	0.920399	NA	NA	COG1116	ABC-type nitrate/sulfonate/bicarbonate transport system, ATPase component (TauB)	PF00005.31	ABC transporter	NA	NA	NA	NA	NA	NA
72818	35.2172	0.920399	NA	NA	NA	NA	PF10981.12	Protein of unknown function (DUF2788)	NA	NA	NA	NA	NA	NA
72538	35.1236	0.919834	NA	NA	COG0056	FoF1-type ATP synthase, alpha subunit (AtpA) (PDB:3OAA)	PF00006.29	ATP synthase alpha/beta family, nucleotide-binding domain	K02111	F-type H+/Na+-transporting ATPase subunit alpha [EC:7.1.2.2 7.2.2.1]	M00157	Pathway modules; Energy metabolism; ATP synthesis	NA	NA
1250	35.0679	0.919458	NA	NA	COG1744	Lipoprotein Med, regulator of KinD/Spo0A, PBP1-ABC superfamily, includes NupN (Med) (PDB:2FQW) (PUBMED:21622736)	PF02608.18	ABC transporter substrate-binding protein PnrA-like	K07335	basic membrane protein A and related proteins	NA	NA	NA	NA
72793	35.0332	0.919082	NA	NA	COG0631	Serine/threonine protein phosphatase PrpC (PTC1) (PDB:6IHL)	PF13672.10	Protein phosphatase 2C	K20074	PPM family protein phosphatase [EC:3.1.3.16]	NA	NA	NA	NA
128904	34.6863	0.918705	NA	NA	COG0723	Rieske Fe-S protein (QcrA/PetC) (PDB:5CXM) (PUBMED:27663073)	PF00355.30	Rieske [2Fe-2S] domain	K00411	ubiquinol-cytochrome c reductase iron-sulfur subunit [EC:7.1.1.8]	M00151!!!M00152	Pathway modules; Energy metabolism; ATP synthesis!!!Pathway modules; Energy metabolism; ATP synthesis	NA	NA
54733	34.5648	0.918329	NA	NA	COG2307	Uncharacterized conserved protein, Alpha-E superfamily (Alpha-E) (PUBMED:20023723)	PF04168.16	A predicted alpha-helical domain with a conserved ER motif.	NA	NA	NA	NA	NA	NA
72922	34.5641	0.917953	NA	NA	COG0386	Thioredoxin/glutathione peroxidase BtuE, reduces lipid peroxides (BtuE) (PDB:2P5Q) (PUBMED:22931285)	PF00255.23	Glutathione peroxidase	K00432	glutathione peroxidase [EC:1.11.1.9]	NA	NA	NA	NA
2463	34.4611	0.917576	NA	NA	COG1225	Peroxiredoxin (Bcp) (PDB:5IPH)	PF00578.25	AhpC/TSA family	K03564	thioredoxin-dependent peroxiredoxin [EC:1.11.1.24]	NA	NA	NA	NA
144241	34.4451	0.9172	NA	NA	COG0031	Cysteine synthase (CysK) (PDB:1FCJ)	PF00291.29	Pyridoxal-phosphate dependent enzyme	NA	NA	NA	NA	NA	NA
90454	34.3231	0.916823	NA	NA	COG0279	Phosphoheptose isomerase (GmhA) (PDB:1G76)	PF13580.10	SIS domain	K03271	D-sedoheptulose 7-phosphate isomerase [EC:5.3.1.28]	M00064	Pathway modules; Glycan metabolism; Lipopolysaccharide metabolism	NA	NA
108665	34.3168	0.916447	NA	NA	COG0492	Thioredoxin reductase (TrxB) (PDB:3FBS)	PF07992.18	Pyridine nucleotide-disulphide oxidoreductase	K00384	thioredoxin reductase (NADPH) [EC:1.8.1.9]	NA	NA	NA	NA
72562	34.0885	0.916071	NA	NA	COG0111	Phosphoglycerate dehydrogenase or related dehydrogenase (SerA) (PDB:3OET)	PF02826.23	D-isomer specific 2-hydroxyacid dehydrogenase, NAD binding domain	NA	NA	NA	NA	NA	NA
90281	33.9102	0.915694	NA	NA	COG2863	Cytochrome c553 (CytC553) (PDB:6Q2U)	PF00034.25	Cytochrome c	NA	NA	NA	NA	NA	NA
184797	33.6711	0.915318	NA	NA	NA	NA	PF11563.12	Protoglobin	NA	NA	NA	NA	NA	NA
73510	33.4846	0.914942	NA	NA	COG0678	Peroxiredoxin (AHP1) (PDB:1H4O)	PF08534.14	Redoxin	K24138	glutaredoxin/glutathione-dependent peroxiredoxin [EC:1.11.1.25 1.11.1.27]	NA	NA	NA	NA
19058	33.3809	0.914565	NA	NA	COG0466	ATP-dependent Lon protease, bacterial type (Lon) (PDB:6ON2)	PF00004.33	ATPase family associated with various cellular activities (AAA)	NA	NA	NA	NA	NA	NA
1170	33.2172	0.914189	NA	NA	COG2942	Mannose or cellobiose epimerase, N-acyl-D-glucosamine 2-epimerase family (YihS) (PDB:2ZBL)	PF07221.15	N-acylglucosamine 2-epimerase (GlcNAc 2-epimerase)	NA	NA	NA	NA	NA	NA
19114	33.1887	0.913813	NA	NA	COG0103	Ribosomal protein S9 (RpsI) (PDB:4V4H)	PF00380.23	Ribosomal protein S9/S16	K02996	small subunit ribosomal protein S9	NA	NA	NA	NA
125445	32.97	0.913436	NA	NA	COG0009	tRNA A37 threonylcarbamoyladenosine synthetase subunit TsaC/SUA5/YrdC (TsaC) (PDB:1HRU)	PF01300.22	Telomere recombination	K07566	L-threonylcarbamoyladenylate synthase [EC:2.7.7.87]	NA	NA	NA	NA
19519	32.8888	0.91306	NA	NA	COG0115	Branched-chain amino acid aminotransferase/4-amino-4-deoxychorismate lyase (IlvE) (PDB:1A3G)	PF01063.23	Amino-transferase class IV	K00826	branched-chain amino acid aminotransferase [EC:2.6.1.42]	M00019!!!M00570!!!M00036!!!M00119	Pathway modules; Amino acid metabolism; Branched-chain amino acid metabolism!!!Pathway modules; Amino acid metabolism; Branched-chain amino acid metabolism!!!Pathway modules; Amino acid metabolism; Branched-chain amino acid metabolism!!!Pathway modules; Metabolism of cofactors and vitamins; Cofactor and vitamin metabolism	NA	NA
55299	32.7864	0.912683	NA	NA	NA	NA	PF08895.15	Domain of unknown function (DUF1840)	NA	NA	NA	NA	NA	NA
55321	32.7749	0.912307	NA	NA	COG0004	Ammonia channel protein AmtB (AmtB) (PDB:1U77)	PF00909.25	Ammonium Transporter Family	K03320	ammonium transporter, Amt family	NA	NA	NA	NA
127241	32.5977	0.911931	NA	NA	NA	NA	PF11821.12	Alternative complex III, ActD subunit	NA	NA	NA	NA	NA	NA
73505	32.4572	0.911366	NA	NA	COG0757	3-dehydroquinate dehydratase (AroQ) (PDB:1D0I)	PF01220.23	Dehydroquinase class II	K03786	3-dehydroquinate dehydratase II [EC:4.2.1.10]	M00022	Pathway modules; Amino acid metabolism; Aromatic amino acid metabolism	NA	NA
92475	32.4572	0.911366	NA	NA	COG1905	NADH:ubiquinone oxidoreductase 24 kD subunit (chain E) (NuoE) (PDB:5XF9)	PF01257.23	Thioredoxin-like [2Fe-2S] ferredoxin	NA	NA	NA	NA	NA	NA
54745	32.408	0.910802	NA	NA	COG2124	Cytochrome P450 (CypX) (PDB:3A4Z)	PF00067.26	Cytochrome P450	NA	NA	NA	NA	NA	NA
143618	32.3923	0.910425	NA	NA	COG0640	DNA-binding transcriptional regulator, ArsR family (ArsR) (PDB:3F6V)	PF01022.24	Bacterial regulatory protein, arsR family	NA	NA	NA	NA	NA	NA
144323	32.2157	0.910049	NA	NA	COG1443	Isopentenyldiphosphate isomerase (Idi) (PDB:1NFS)	PF00293.32	NUDIX domain	NA	NA	NA	NA	NA	NA
125498	32.1469	0.909673	NA	NA	NA	NA	NA	NA	NA	NA	NA	NA	NA	NA
54782	31.9891	0.909296	NA	NA	NA	NA	NA	NA	NA	NA	NA	NA	NA	NA
144343	31.9258	0.90892	NA	NA	COG1464	ABC-type metal ion transport system, periplasmic component/surface antigen (NlpA) (PDB:1P99)	PF03180.18	NlpA lipoprotein	K02073	D-methionine transport system substrate-binding protein	NA	NA	NA	NA
197875	31.9201	0.908543	NA	NA	COG3170	Type IV pilus assembly protein FimV (FimV)	NA	NA	K08086	pilus assembly protein FimV	NA	NA	NA	NA
72918	31.818	0.908167	NA	NA	NA	NA	NA	NA	NA	NA	NA	NA	NA	NA
90517	31.7488	0.907791	NA	NA	NA	NA	PF11304.12	Protein of unknown function (DUF3106)	NA	NA	NA	NA	NA	NA
90280	31.5925	0.907414	iron_oxidation	Cyc1	COG2863	Cytochrome c553 (CytC553) (PDB:6Q2U)	PF00034.25	Cytochrome c	K17230	cytochrome subunit of sulfide dehydrogenase	NA	NA	NA	NA
72625	31.4707	0.907038	NA	NA	COG2885	Outer membrane protein OmpA and related peptidoglycan-associated (lipo)proteins (OmpA) (PDB:1OAP)	PF00691.24	OmpA family	K03640	peptidoglycan-associated lipoprotein	NA	NA	NA	NA
90401	31.4163	0.906662	NA	NA	COG0372	Citrate synthase (GltA) (PDB:3TQG) (PUBMED:25211225)	PF00285.25	Citrate synthase, C-terminal domain	K01647	citrate synthase [EC:2.3.3.1]	M00009!!!M00010!!!M00012!!!M00740	Pathway modules; Carbohydrate metabolism; Central carbohydrate metabolism!!!Pathway modules; Carbohydrate metabolism; Central carbohydrate metabolism!!!Pathway modules; Carbohydrate metabolism; Other carbohydrate metabolism!!!Pathway modules; Carbohydrate metabolism; Other carbohydrate metabolism	NA	NA
72800	31.3753	0.906285	NA	NA	NA	NA	NA	NA	NA	NA	NA	NA	NA	NA
36749	31.311	0.905909	NA	NA	COG4566	DNA-binding response regulator, FixJ family, consists of REC and HTH domains (FixJ) (PDB:1YIO)	PF00072.28	Response regulator receiver domain	K14987	two-component system, LuxR family, response regulator FixJ	NA	NA	NA	NA
125555	31.2152	0.905533	NA	NA	NA	NA	NA	NA	NA	NA	NA	NA	NA	NA
125507	31.1209	0.905156	NA	NA	COG0799	Ribosomal silencing factor RsfS, regulates association of 30S and 50S subunits (RsfS) (PDB:6SJ6)	PF02410.19	Ribosomal silencing factor during starvation	K09710	ribosome-associated protein	NA	NA	NA	NA
90261	31.0427	0.90478	NA	NA	NA	NA	NA	NA	NA	NA	NA	NA	NA	NA
19005	30.9939	0.904403	NA	NA	COG4095	Sugar transporter, SemiSWEET family, contains PQ motif (SWEET) (PUBMED:24027245)	PF04193.18	PQ loop repeat	K15383	MtN3 and saliva related transmembrane protein	NA	NA	NA	NA
54732	30.885	0.904027	NA	NA	COG1305!!!COG4196	Transglutaminase-like enzyme, putative cysteine protease (YebA) (PDB:3ISR)!!!Uncharacterized conserved protein, DUF2126 family	PF09899.13	Putative amidoligase enzyme (DUF2126)	NA	NA	NA	NA	NA	NA
72659	30.8361	0.903651	NA	NA	NA	NA	NA	NA	NA	NA	NA	NA	NA	NA
72810	30.7868	0.903274	NA	NA	NA	NA	PF07769.18	psiF repeat	NA	NA	NA	NA	NA	NA
108637	30.7732	0.902898	NA	NA	NA	NA	PF11943.12	Protein of unknown function (DUF3460)	NA	NA	NA	NA	NA	NA
19212	30.7601	0.902522	NA	NA	COG1607	Acyl-CoA hydrolase (YciA) (PDB:5DM5)	PF03061.26	Thioesterase superfamily	K10806	acyl-CoA thioesterase YciA [EC:3.1.2.-]	NA	NA	NA	NA
125552	30.7432	0.902145	NA	NA	COG3338	Carbonic anhydrase (Cah) (PDB:1KOP) (PUBMED:12730195)	PF00194.25	Eukaryotic-type carbonic anhydrase	K01674	carbonic anhydrase [EC:4.2.1.1]	NA	NA	NA	NA
58104	30.7417	0.901769	NA	NA	COG3005	Tetraheme cytochrome c subunit NapC of nitrate or TMAO reductase (NapC)	PF03264.18	NapC/NirT cytochrome c family, N-terminal region	K02569	cytochrome c-type protein NapC	NA	NA	NA	NA
18958	30.6999	0.901393	NA	NA	COG3313	Predicted Fe-S protein YdhL, DUF1289 family (YdhL)	PF06945.17	Protein of unknown function (DUF1289)	K06938	uncharacterized protein	NA	NA	NA	NA
184796	30.6101	0.901016	NA	NA	COG2018	Predicted regulator of Ras-like GTPase activity, Roadblock/LC7/MglB family (PDB:1J3W)	NA	NA	NA	NA	NA	NA	NA	NA
72579	30.5521	0.90064	NA	NA	COG1278!!!COG3326	Cold shock protein, CspA family (CspC) (PDB:1C9O)!!!Uncharacterized membrane protein YsdA, DUF1294 family (YsdA)	PF06961.17	Protein of unknown function (DUF1294)	NA	NA	NA	NA	NA	NA
125406	30.4629	0.900263	NA	NA	COG2132	Multicopper oxidase with three cupredoxin domains (includes cell division protein FtsP and spore coat protein CotA) (SufI) (PDB:2YXV)	PF00041.25	Fibronectin type III domain	NA	NA	NA	NA	NA	NA
125494	30.4068	0.899887	NA	NA	COG3678	Periplasmic chaperone Spy, Spy/CpxP family (CpxP) (PDB:3ITF)	NA	NA	K06006	periplasmic protein CpxP/Spy	NA	NA	NA	NA
72733	30.3877	0.899511	NA	NA	COG1902	2,4-dienoyl-CoA reductase or related NADH-dependent reductase, Old Yellow Enzyme (OYE) family (FadH) (PDB:1BWK)	PF00724.24	NADH:flavin oxidoreductase / NADH oxidase family	K10680	N-ethylmaleimide reductase [EC:1.-.-.-]	NA	NA	NA	NA
18950	30.0161	0.899134	NA	NA	COG1620	L-lactate permease (LldP)	PF02652.18	L-lactate permease	K03303	lactate permease	NA	NA	NA	NA
54810	29.9343	0.898758	NA	NA	COG0155	Sulfite reductase, beta subunit (hemoprotein) (CysI) (PDB:1AOP)	PF01077.26	Nitrite and sulphite reductase 4Fe-4S domain	K00381	sulfite reductase (NADPH) hemoprotein beta-component [EC:1.8.1.2]	M00176!!!M00616	Pathway modules; Energy metabolism; Sulfur metabolism!!!Signature modules; Module set; Metabolic capacity	NA	NA
144345	29.8813	0.898382	NA	NA	COG0461	Orotate phosphoribosyltransferase (PyrE) (PDB:4WML)	PF00156.31	Phosphoribosyl transferase domain	K00762	orotate phosphoribosyltransferase [EC:2.4.2.10]	M00051	Pathway modules; Nucleotide metabolism; Pyrimidine metabolism	NA	NA
90403	29.818	0.898005	NA	NA	COG0479	Succinate dehydrogenase/fumarate reductase, Fe-S protein subunit (SdhB/FrdB) (PDB:6LUM)	PF13085.10	2Fe-2S iron-sulfur cluster binding domain	K00240	succinate dehydrogenase iron-sulfur subunit [EC:1.3.5.1]	M00009!!!M00011!!!M00173!!!M00376!!!M00374!!!M00149!!!M00613!!!M00614	Pathway modules; Carbohydrate metabolism; Central carbohydrate metabolism!!!Pathway modules; Carbohydrate metabolism; Central carbohydrate metabolism!!!Pathway modules; Energy metabolism; Carbon fixation!!!Pathway modules; Energy metabolism; Carbon fixation!!!Pathway modules; Energy metabolism; Carbon fixation!!!Pathway modules; Energy metabolism; ATP synthesis!!!Signature modules; Module set; Me…	NA	NA
90527	29.787	0.897629	NA	NA	COG0567	2-oxoglutarate dehydrogenase complex, dehydrogenase (E1) component, and related enzymes (SucA) (PDB:2JGD)	PF16870.9	2-oxoglutarate dehydrogenase C-terminal	K00164	2-oxoglutarate dehydrogenase E1 component [EC:1.2.4.2]	M00009!!!M00011	Pathway modules; Carbohydrate metabolism; Central carbohydrate metabolism!!!Pathway modules; Carbohydrate metabolism; Central carbohydrate metabolism	NA	NA
90572	29.7215	0.897253	NA	NA	COG0233	Ribosome recycling factor (Frr) (PDB:1DD5)	PF01765.23	Ribosome recycling factor	K02838	ribosome recycling factor	NA	NA	NA	NA
144244	29.6654	0.896876	NA	NA	COG1388!!!COG2373	LysM repeat (LysM) (PDB:1E0G)!!!Uncharacterized conserved protein YfaS, alpha-2-macroglobulin family (YfaS) (PDB:2A73)	PF02369.20	Bacterial Ig-like domain (group 1)	NA	NA	NA	NA	NA	NA
125439	29.4836	0.8965	NA	NA	COG0545	FKBP-type peptidyl-prolyl cis-trans isomerase (FkpA) (PDB:1A7X)	PF01346.22	Domain amino terminal to FKBP-type peptidyl-prolyl isomerase	NA	NA	NA	NA	NA	NA
54741	29.4743	0.896123	NA	NA	NA	NA	NA	NA	NA	NA	NA	NA	NA	NA
180321	29.3993	0.895747	NA	NA	COG0271	DNA-binding global transcriptional regulator BolA, affects cell shape, cell division and biofilm formation (BolA) (PDB:2DHM) (PUBMED:19111750;2569159)	PF01722.22	BolA-like protein	K05527	BolA family transcriptional regulator, general stress-responsive regulator	NA	NA	NA	NA
19197	29.3832	0.895371	NA	NA	COG0545	FKBP-type peptidyl-prolyl cis-trans isomerase (FkpA) (PDB:1A7X)	PF00254.32	FKBP-type peptidyl-prolyl cis-trans isomerase	K01802	peptidylprolyl isomerase [EC:5.2.1.8]	NA	NA	NA	NA
108718	29.2673	0.894994	NA	NA	NA	NA	PF09832.13	Uncharacterized protein conserved in bacteria (DUF2059)	K09924	uncharacterized protein	NA	NA	NA	NA
143602	29.2143	0.894618	NA	NA	COG0745	DNA-binding response regulator, OmpR family, contains REC and winged-helix (wHTH) domain (OmpR) (PDB:1XHF)	PF00072.28	Response regulator receiver domain	K07774	two-component system, OmpR family, response regulator TctD	NA	NA	NA	NA
2457	29.1959	0.894242	NA	NA	COG2885	Outer membrane protein OmpA and related peptidoglycan-associated (lipo)proteins (OmpA) (PDB:1OAP)	PF00691.24	OmpA family	K03286	OmpA-OmpF porin, OOP family	NA	NA	NA	NA
72547	29.1649	0.893865	NA	NA	COG0568	DNA-directed RNA polymerase, sigma subunit (sigma70/sigma32) (RpoD) (PDB:1SIG)	PF04542.18	Sigma-70 region 2	K03089	RNA polymerase sigma-32 factor	NA	NA	NA	NA
90484	28.8852	0.893301	NA	NA	NA	NA	PF06649.16	Protein of unknown function (DUF1161)	NA	NA	NA	NA	NA	NA
125351	28.8852	0.893301	NA	NA	NA	NA	PF19671.3	Family of unknown function (DUF6174)	NA	NA	NA	NA	NA	NA
54838	28.8541	0.892736	NA	NA	COG1534	RNA-binding protein YhbY (YhbY) (PDB:1JO0)	PF01985.25	CRS1 / YhbY (CRM) domain	K07574	RNA-binding protein	NA	NA	NA	NA
108702	28.7947	0.89236	NA	NA	NA	NA	NA	NA	NA	NA	NA	NA	NA	NA
143552	28.6282	0.891983	NA	NA	NA	NA	NA	NA	NA	NA	NA	NA	NA	NA
108697	28.523	0.891231	NA	NA	COG0545	FKBP-type peptidyl-prolyl cis-trans isomerase (FkpA) (PDB:1A7X)	PF00254.32	FKBP-type peptidyl-prolyl cis-trans isomerase	K01802	peptidylprolyl isomerase [EC:5.2.1.8]	NA	NA	NA	NA
56044	28.523	0.891231	NA	NA	NA	NA	NA	NA	NA	NA	NA	NA	NA	NA
72664	28.523	0.891231	NA	NA	COG0851	Septum formation topological specificity factor MinE (MinE) (PDB:1EV0)	PF03776.18	Septum formation topological specificity factor MinE	K03608	cell division topological specificity factor	NA	NA	NA	NA
19038	28.4885	0.890478	NA	NA	COG1965	Fe-S cluster assembly protein CyaY, frataxin homolog (CyaY) (PDB:1EKG)	PF01491.20	Frataxin-like domain	K06202	iron-sulfur cluster assembly protein CyaY	NA	NA	NA	NA
36777	28.395	0.890102	NA	NA	COG5490	Predicted polyhydroxyalkanoate (PHA)-binding protein, phasin family (Phasin)	PF09361.14	Phasin protein	NA	NA	NA	NA	NA	NA
72885	28.3086	0.889725	NA	NA	COG1396	Transcriptional regulator, contains XRE-family HTH domain (HipB) (PDB:1ADR)	PF01381.26	Helix-turn-helix	NA	NA	NA	NA	NA	NA
19142	28.2635	0.889349	NA	NA	COG0049	Ribosomal protein S7 (RpsG) (PDB:4V4H)	PF00177.25	Ribosomal protein S7p/S5e	K02992	small subunit ribosomal protein S7	NA	NA	NA	NA
73520	28.2138	0.888973	NA	NA	COG0087	Ribosomal protein L3 (RplC) (PDB:1VS6)	PF00297.26	Ribosomal protein L3	K02906	large subunit ribosomal protein L3	NA	NA	NA	NA
2460	28.1668	0.888596	NA	NA	NA	NA	NA	NA	NA	NA	NA	NA	NA	NA
144214	28.0812	0.88822	NA	NA	COG3221	ABC-type phosphate/phosphonate transport system, periplasmic component (PhnD) (PDB:3S4U)	PF12974.11	ABC transporter, phosphonate, periplasmic substrate-binding protein	NA	NA	NA	NA	NA	NA
19207	28.0402	0.887843	NA	NA	COG2070	NAD(P)H-dependent flavin oxidoreductase YrpB, nitropropane dioxygenase family (YrpB)	PF03060.19	Nitronate monooxygenase	K00459	nitronate monooxygenase [EC:1.13.12.16]	NA	NA	NA	NA
72671	27.9534	0.887467	NA	NA	NA	NA	NA	NA	NA	NA	NA	NA	NA	NA
90475	27.8257	0.887091	NA	NA	COG0074	Succinyl-CoA synthetase, alpha subunit (SucD) (PDB:1CQI)	PF00549.23	CoA-ligase	K01902	succinyl-CoA synthetase alpha subunit [EC:6.2.1.5]	M00009!!!M00011!!!M00173!!!M00374!!!M00620!!!M00614	Pathway modules; Carbohydrate metabolism; Central carbohydrate metabolism!!!Pathway modules; Carbohydrate metabolism; Central carbohydrate metabolism!!!Pathway modules; Energy metabolism; Carbon fixation!!!Pathway modules; Energy metabolism; Carbon fixation!!!Pathway modules; Energy metabolism; Carbon fixation!!!Signature modules; Module set; Metabolic capacity	NA	NA
54867	27.8205	0.886714	NA	NA	NA	NA	NA	NA	NA	NA	NA	NA	NA	NA
37696	27.7572	0.886338	NA	NA	COG0304	3-oxoacyl-(acyl-carrier-protein) synthase (FabB) (PDB:2UV8) (PUBMED:21652641)	PF00109.30	Beta-ketoacyl synthase, N-terminal domain	K09458	3-oxoacyl-[acyl-carrier-protein] synthase II [EC:2.3.1.179]	M00083!!!M00873!!!M00874!!!M00572	Pathway modules; Lipid metabolism; Fatty acid metabolism!!!Pathway modules; Lipid metabolism; Fatty acid metabolism!!!Pathway modules; Lipid metabolism; Fatty acid metabolism!!!Pathway modules; Metabolism of cofactors and vitamins; Cofactor and vitamin metabolism	NA	NA
125435	27.6561	0.885962	NA	NA	COG2165	Type II secretory pathway, pseudopilin PulG (PulG) (PDB:1AY2)	NA	NA	NA	NA	NA	NA	NA	NA
72544	27.6055	0.885585	NA	NA	COG3386	Sugar lactone lactonase YvrE (YvrE) (PDB:1E1A)	PF08450.16	SMP-30/Gluconolactonase/LRE-like region	K01053	gluconolactonase [EC:3.1.1.17]	M00129	Pathway modules; Carbohydrate metabolism; Other carbohydrate metabolism	NA	NA
72670	27.5222	0.885209	NA	NA	NA	NA	NA	NA	NA	NA	NA	NA	NA	NA
162642	27.482	0.884833	NA	NA	COG3536	Uncharacterized conserved protein, DUF971 family (PDB:2L6N)	PF06155.16	Gamma-butyrobetaine hydroxylase-like, N-terminal	NA	NA	NA	NA	NA	NA
55286	27.4534	0.884456	NA	NA	COG1773	Flavorubredoxin (NorV) (PDB:4D02)	PF00301.24	Rubredoxin	NA	NA	NA	NA	NA	NA
125497	27.4377	0.88408	NA	NA	COG1278!!!COG3326	Cold shock protein, CspA family (CspC) (PDB:1C9O)!!!Uncharacterized membrane protein YsdA, DUF1294 family (YsdA)	NA	NA	NA	NA	NA	NA	NA	NA
19157	27.0752	0.883703	NA	NA	COG1253	Hemolysin-related protein, contains CBS domains, UPF0053 family (TlyC) (PDB:2NQW)	PF00571.32	CBS domain	NA	NA	NA	NA	NA	NA
19158	27.0477	0.883327	NA	NA	NA	NA	NA	NA	NA	NA	NA	NA	NA	NA
72788	27.0354	0.882951	NA	NA	NA	NA	PF11127.12	Inner membrane protein YgaP-like, transmembrane domain	NA	NA	NA	NA	NA	NA
72901	26.9761	0.882574	NA	NA	COG5569	Periplasmic Cu and Ag efflux protein CusF (CusF)	PF11604.12	Copper binding periplasmic protein CusF	K07810	Cu(I)/Ag(I) efflux system periplasmic protein CusF	NA	NA	NA	NA
54813	26.9725	0.882198	NA	NA	COG0175	3'-phosphoadenosine 5'-phosphosulfate sulfotransferase (PAPS reductase)/FAD synthetase or related enzyme (CysD) (PDB:1ZUN)	PF01507.23	Phosphoadenosine phosphosulfate reductase family	K00957	sulfate adenylyltransferase subunit 2 [EC:2.7.7.4]	M00176!!!M00616	Pathway modules; Energy metabolism; Sulfur metabolism!!!Signature modules; Module set; Metabolic capacity	NA	NA
200159	26.9266	0.881822	NA	NA	COG3751	Proline 4-hydroxylase (includes Rps23 Pro-64 3,4-dihydroxylase Tpa1), contains SM-20 domain (EGL9) (PDB:2G19)	PF13640.10	2OG-Fe(II) oxygenase superfamily	K00472	prolyl 4-hydroxylase [EC:1.14.11.2]	NA	NA	NA	NA
1182	26.8342	0.881445	NA	NA	COG5319	Uncharacterized conserved protein, DUF1178 domain	PF06676.15	Protein of unknown function (DUF1178)	NA	NA	NA	NA	NA	NA
125596	26.8252	0.881069	NA	NA	COG3215	Type IV pilus assembly protein PilZ (PilZ)	PF07238.18	PilZ domain	K02676	type IV pilus assembly protein PilZ	NA	NA	NA	NA
91070	26.8019	0.880693	NA	NA	COG0183	Acetyl-CoA acetyltransferase (PaaJ) (PDB:1AFW)	PF00108.27	Thiolase, N-terminal domain	K00626	acetyl-CoA C-acetyltransferase [EC:2.3.1.9]	M00373!!!M00375!!!M00374!!!M00088!!!M00957!!!M00095!!!M00849	Pathway modules; Carbohydrate metabolism; Other carbohydrate metabolism!!!Pathway modules; Energy metabolism; Carbon fixation!!!Pathway modules; Energy metabolism; Carbon fixation!!!Pathway modules; Lipid metabolism; Lipid metabolism!!!Pathway modules; Amino acid metabolism; Lysine metabolism!!!Pathway modules; Biosynthesis of terpenoids and polyketides; Terpenoid backbone biosynthesis!!!Pathway …	NA	NA
163388	26.7957	0.880316	NA	NA	COG1826	Twin-arginine protein secretion pathway components TatA and TatB (TatA) (PDB:2L16)	PF02416.20	mttA/Hcf106 family	K03116	sec-independent protein translocase protein TatA	NA	NA	NA	NA
90374	26.7419	0.87994	NA	NA	COG0443	Molecular chaperone DnaK (HSP70) (DnaK) (PDB:3I33)	PF00012.24	Hsp70 protein	K04043	molecular chaperone DnaK	NA	NA	NA	NA
19095	26.6847	0.879563	NA	NA	COG1392	Phosphate transport regulator YkaA, distantly related to PhoU, UPF0111/DUF47 family (YkaA) (PDB:2IIU)	PF01865.20	Protein of unknown function DUF47	K07220	uncharacterized protein	NA	NA	NA	NA
54814	26.6066	0.879187	NA	NA	COG2895	Sulfate adenylyltransferase subunit 1, EFTu-like GTPase family (CysN) (PDB:1ZUN)	PF00009.31	Elongation factor Tu GTP binding domain	K00956	sulfate adenylyltransferase subunit 1 [EC:2.7.7.4]	M00176!!!M00616	Pathway modules; Energy metabolism; Sulfur metabolism!!!Signature modules; Module set; Metabolic capacity	NA	NA
72663	26.5306	0.878811	NA	NA	COG2894	Septum site-determining ATPase MinD (MinD) (PDB:4V02)	PF01656.27	CobQ/CobB/MinD/ParA nucleotide binding domain	K03609	septum site-determining protein MinD	NA	NA	NA	NA
90392	26.324	0.878434	NA	NA	NA	NA	NA	NA	NA	NA	NA	NA	NA	NA
2865	26.2094	0.878058	NA	NA	COG0081	Ribosomal protein L1 (RplA) (PDB:3J65)	PF00687.25	Ribosomal protein L1p/L10e family	K02863	large subunit ribosomal protein L1	NA	NA	NA	NA
125628	26.1792	0.877682	NA	NA	COG2337	mRNA-degrading endonuclease MazF, toxin component of the MazEF toxin-antitoxin module (MazF) (PDB:2MF2)	PF02452.21	PemK-like, MazF-like toxin of type II toxin-antitoxin system	K07171	mRNA interferase MazF [EC:3.1.-.-]	NA	NA	NA	NA
1227	26.0935	0.877305	NA	NA	COG0683	ABC-type branched-chain amino acid transport system, periplasmic component (LivK) (PDB:1USG)	PF13433.10	Periplasmic binding protein domain	K11959	urea transport system substrate-binding protein	NA	NA	NA	NA
19028	26.0782	0.876929	NA	NA	COG1862	Protein translocase subunit YajC (YajC)	PF02699.19	Preprotein translocase subunit	K03210	preprotein translocase subunit YajC	NA	NA	NA	NA
144245	26.0294	0.876553	NA	NA	COG4796	Type II secretory pathway, component HofQ (HofQ) (PDB:4AV2)	PF00263.25	Bacterial type II and III secretion system protein	K02666	type IV pilus assembly protein PilQ	NA	NA	NA	NA
90525	25.9495	0.876176	NA	NA	COG1686	D-alanyl-D-alanine carboxypeptidase (DacC) (PDB:1HD8)	PF00768.24	D-alanyl-D-alanine carboxypeptidase	K07262	serine-type D-Ala-D-Ala endopeptidase (penicillin-binding protein 7) [EC:3.4.21.-]	NA	NA	NA	NA
72891	25.8273	0.8758	NA	NA	COG0604	NADPH:quinone reductase or related Zn-dependent oxidoreductase (Qor) (PDB:2VCY)	PF00107.30	Zinc-binding dehydrogenase	K19745	acrylyl-CoA reductase (NADPH) [EC:1.3.1.-]	NA	NA	NA	NA
3561	25.6845	0.875423	NA	NA	COG0097	Ribosomal protein L6P/L9E (RplF) (PDB:1VS6)	PF00347.27	Ribosomal protein L6	K02933	large subunit ribosomal protein L6	NA	NA	NA	NA
180325	25.6334	0.875047	NA	NA	COG0739	Murein DD-endopeptidase MepM and murein hydrolase activator NlpD, contains LysM domain (NlpD) (PDB:2GU1)	PF01551.26	Peptidase family M23	K06194	lipoprotein NlpD	NA	NA	NA	NA
2861	25.6125	0.874294	NA	NA	COG0050	Translation elongation factor EF-Tu, a GTPase (TufA) (PDB:1EFU)	PF03143.21	Elongation factor Tu C-terminal domain	NA	NA	NA	NA	NA	NA
72643	25.6125	0.874294	NA	NA	NA	NA	NA	NA	NA	NA	NA	NA	NA	NA
72861	25.6125	0.874294	NA	NA	NA	NA	NA	NA	NA	NA	NA	NA	NA	NA
72830	25.514	0.873542	NA	NA	NA	NA	PF11146.12	Protein of unknown function (DUF2905)	NA	NA	NA	NA	NA	NA
143568	25.2841	0.873165	NA	NA	COG0774	UDP-3-O-acyl-N-acetylglucosamine deacetylase (LpxC) (PDB:1P42)	PF03331.17	UDP-3-O-acyl N-acetylglycosamine deacetylase	K02535	UDP-3-O-[3-hydroxymyristoyl] N-acetylglucosamine deacetylase [EC:3.5.1.108]	M00060!!!M00866	Pathway modules; Glycan metabolism; Lipopolysaccharide metabolism!!!Pathway modules; Glycan metabolism; Lipopolysaccharide metabolism	-	CE11.hmm
72630	25.2478	0.872789	NA	NA	COG3113	Binding protein subunit MlaB of the ABC-type intermembrane phospholipid transporter Mla, contains STAS domain (MlaB)	NA	NA	NA	NA	NA	NA	NA	NA
38792	25.2123	0.872412	NA	NA	NA	NA	NA	NA	NA	NA	NA	NA	NA	NA
90304	25.2052	0.872036	NA	NA	COG0438	Glycosyltransferase involved in cell wall bisynthesis (RfaB) (PDB:2IV7)	PF00534.24	Glycosyl transferases group 1	K16697	teichuronic acid biosynthesis glycosyltransferase TuaC [EC:2.4.-.-]	NA	NA	-	GT4.hmm
72669	25.1919	0.87166	NA	NA	COG2010	Cytochrome c, mono- and diheme variants (CccA) (PDB:1A2S)	PF21419.1	RoxA-like, cytochrome c-like	NA	NA	NA	NA	NA	NA
125489	25.1519	0.871283	NA	NA	COG1864	DNA/RNA endonuclease G, NUC1 (NUC1) (PDB:1G8T)	PF01223.27	DNA/RNA non-specific endonuclease	K01173	endonuclease G, mitochondrial	NA	NA	NA	NA
90519	25.1382	0.870907	NA	NA	COG1595	DNA-directed RNA polymerase specialized sigma subunit, sigma24 family (RpoE) (PDB:2Q1Z)	PF08281.16	Sigma-70, region 4	K03088	RNA polymerase sigma-70 factor, ECF subfamily	NA	NA	NA	NA
90558	25.1187	0.870531	NA	NA	COG2262	50S ribosomal subunit-associated GTPase HflX (HflX) (PDB:2QTF) (PUBMED:22905870)	PF13167.10	GTP-binding GTPase N-terminal	K03665	GTPase	NA	NA	NA	NA
128908	25.0557	0.870154	NA	NA	COG2969	Stringent starvation protein B, binds SsrA peptide (SspB) (PDB:1OU8)	PF04386.17	Stringent starvation protein B	K03600	stringent starvation protein B	NA	NA	NA	NA
1221	25.0475	0.869778	NA	NA	COG3203	Outer membrane porin OmpC/OmpF/PhoE (OmpC) (PDB:1PHO)	PF13609.10	Gram-negative porin	NA	NA	NA	NA	NA	NA
2869	24.9968	0.869402	NA	NA	COG0086	DNA-directed RNA polymerase, beta' subunit/160 kD subunit (RpoC) (PDB:1NT9)	PF04997.16	RNA polymerase Rpb1, domain 1	K03046	DNA-directed RNA polymerase subunit beta' [EC:2.7.7.6]	NA	NA	NA	NA
73519	24.9011	0.868649	NA	NA	COG0088	Ribosomal protein L4 (RplD) (PDB:1VS6)	PF00573.26	Ribosomal protein L4/L1 family	K02926	large subunit ribosomal protein L4	NA	NA	NA	NA
18964	24.9011	0.868649	NA	NA	NA	NA	PF10722.13	Putative bacterial sensory transduction regulator	NA	NA	NA	NA	NA	NA
72629	24.9011	0.868649	NA	NA	COG1734	RNA polymerase-binding transcription factor DksA (DksA) (PDB:1TJL)	PF21157.1	DnaK suppressor protein DksA, coiled-coil domain	K06204	RNA polymerase-binding transcription factor	NA	NA	NA	NA
180318	24.7996	0.867896	NA	NA	COG0441	Threonyl-tRNA synthetase (ThrS) (PDB:1NYQ)	PF00587.29	tRNA synthetase class II core domain (G, H, P, S and T)	K01868	threonyl-tRNA synthetase [EC:6.1.1.3]	NA	NA	NA	NA
144348	24.7293	0.86752	NA	NA	NA	NA	NA	NA	NA	NA	NA	NA	NA	NA
72864	24.5999	0.867143	NA	NA	COG0742	16S rRNA G966 N2-methylase RsmD (RsmD) (PDB:2IFT)	PF03602.19	Conserved hypothetical protein 95	K08316	16S rRNA (guanine966-N2)-methyltransferase [EC:2.1.1.171]	NA	NA	NA	NA
90429	24.5742	0.866767	NA	NA	COG0672	High-affinity Fe2+/Pb2+ permease (FTR1)	PF03239.18	Iron permease FTR1 family	K07243	high-affinity iron transporter	NA	NA	NA	NA
90372	24.5521	0.866391	NA	NA	NA	NA	PF20112.3	Family of unknown function (DUF6502)	NA	NA	NA	NA	NA	NA
19185	24.5453	0.865826	NA	NA	NA	NA	NA	NA	NA	NA	NA	NA	NA	NA
91067	24.5453	0.865826	NA	NA	COG3672	Predicted transglutaminase-like protein (PDB:4FGO)	PF06035.15	Bacterial transglutaminase-like cysteine proteinase BTLCP	NA	NA	NA	NA	NA	NA
125409	24.3102	0.865262	NA	NA	COG1970	Large-conductance mechanosensitive channel (MscL) (PDB:2OAR)	PF01741.22	Large-conductance mechanosensitive channel, MscL	K03282	large conductance mechanosensitive channel	NA	NA	NA	NA
90509	24.3082	0.864885	NA	NA	COG4966	Type IV pilus assembly protein PilW (PilW)	PF16074.9	Type IV Pilus-assembly protein W	K02672	type IV pilus assembly protein PilW	NA	NA	NA	NA
90423	24.301	0.864509	NA	NA	NA	NA	NA	NA	NA	NA	NA	NA	NA	NA
162643	24.2479	0.864132	NA	NA	COG2226	Ubiquinone/menaquinone biosynthesis C-methylase UbiE/MenG (UbiE) (PDB:4OBW)	PF01209.22	ubiE/COQ5 methyltransferase family	K03183	demethylmenaquinone methyltransferase / 2-methoxy-6-polyprenyl-1,4-benzoquinol methylase [EC:2.1.1.163 2.1.1.201]	M00117!!!M00116	Pathway modules; Metabolism of cofactors and vitamins; Cofactor and vitamin metabolism!!!Pathway modules; Metabolism of cofactors and vitamins; Cofactor and vitamin metabolism	NA	NA
144327	24.2281	0.863756	NA	NA	NA	NA	NA	NA	NA	NA	NA	NA	NA	NA
125371	24.2055	0.86338	NA	NA	NA	NA	PF13729.10	F plasmid transfer operon, TraF, protein	NA	NA	NA	NA	NA	NA
125405	24.1476	0.863003	NA	NA	COG0730	Sulfite exporter TauE/SafE/YfcA and related permeases, UPF0721 family (TauE) (PUBMED:21183667;22797525)	PF01925.23	Sulfite exporter TauE/SafE	K07090	uncharacterized protein	NA	NA	NA	NA
72787	24.0375	0.862627	NA	NA	COG1451	UTP pyrophosphatase, metal-dependent hydrolase family (YgjP) (PDB:4JIU) (PUBMED:27941785)	PF01863.21	YgjP-like, metallopeptidase domain	NA	NA	NA	NA	NA	NA
55309	24.0349	0.862251	NA	NA	NA	NA	NA	NA	NA	NA	NA	NA	NA	NA
36812	23.9956	0.861874	NA	NA	NA	NA	NA	NA	NA	NA	NA	NA	NA	NA
19196	23.9858	0.861498	NA	NA	COG0655	Multimeric flavodoxin WrbA, includes NAD(P)H:quinone oxidoreductase (WrbA) (PDB:4DY4)	PF03358.19	NADPH-dependent FMN reductase	K03809	NAD(P)H dehydrogenase (quinone) [EC:1.6.5.2]	NA	NA	-	AA6.hmm
125493	23.8686	0.861122	NA	NA	COG4395	Predicted lipid-binding transport protein, Tim44 family (Tim44) (PDB:2CW9)	PF04280.19	Tim44-like domain	NA	NA	NA	NA	NA	NA
54816	23.7882	0.860745	NA	NA	COG0492	Thioredoxin reductase (TrxB) (PDB:3FBS)	PF07992.18	Pyridine nucleotide-disulphide oxidoreductase	NA	NA	NA	NA	NA	NA
36813	23.7164	0.860369	NA	NA	COG1595	DNA-directed RNA polymerase specialized sigma subunit, sigma24 family (RpoE) (PDB:2Q1Z)	PF04542.18	Sigma-70 region 2	K03088	RNA polymerase sigma-70 factor, ECF subfamily	NA	NA	NA	NA
54786	23.6937	0.859992	NA	NA	COG0329	4-hydroxy-tetrahydrodipicolinate synthase/N-acetylneuraminate lyase (DapA) (PDB:2R91) (PUBMED:27574185)	PF00701.26	Dihydrodipicolinate synthetase family	K01714	4-hydroxy-tetrahydrodipicolinate synthase [EC:4.3.3.7]	M00016!!!M00525!!!M00526!!!M00527	Pathway modules; Amino acid metabolism; Lysine metabolism!!!Pathway modules; Amino acid metabolism; Lysine metabolism!!!Pathway modules; Amino acid metabolism; Lysine metabolism!!!Pathway modules; Amino acid metabolism; Lysine metabolism	NA	NA
72641	23.6334	0.859616	NA	NA	COG0666	Ankyrin repeat (ANKYR) (PDB:6AUN)	NA	NA	NA	NA	NA	NA	NA	NA
72595	23.5905	0.85924	NA	NA	NA	NA	PF14334.10	Domain of unknown function (DUF4390)	NA	NA	NA	NA	NA	NA
127243	23.5817	0.858863	NA	NA	COG5557	Ni/Fe-hydrogenase 2 integral membrane subunit HybB (HybB)	NA	NA	NA	NA	NA	NA	NA	NA
56060	23.5576	0.858487	NA	NA	COG2863	Cytochrome c553 (CytC553) (PDB:6Q2U)	PF00034.25	Cytochrome c	K17230	cytochrome subunit of sulfide dehydrogenase	NA	NA	NA	NA
90507	23.5546	0.858111	NA	NA	COG3419	Type IV pilus assembly protein, tip-associated adhesin PilY1 (PilY1) (PDB:3HX6)	PF05567.15	Neisseria PilC beta-propeller domain	K02674	type IV pilus assembly protein PilY1	NA	NA	NA	NA
54818	23.5288	0.857734	NA	NA	COG1158	Transcription termination factor Rho (Rho) (PDB:1PVO)	PF07497.16	Rho termination factor, RNA-binding domain	K03628	transcription termination factor Rho	NA	NA	NA	NA
73517	23.4704	0.857358	NA	NA	COG0090	Ribosomal protein L2 (RplB) (PDB:1VS6)	PF03947.22	Ribosomal Proteins L2, C-terminal domain	K02886	large subunit ribosomal protein L2	NA	NA	NA	NA
2461	23.4363	0.856982	NA	NA	COG0599	Uncharacterized conserved protein YurZ, alkylhydroperoxidase/carboxymuconolactone decarboxylase family (YurZ) (PDB:3BEY)	PF02627.24	Carboxymuconolactone decarboxylase family	K01607	4-carboxymuconolactone decarboxylase [EC:4.1.1.44]	NA	NA	NA	NA
72824	23.4348	0.856605	NA	NA	COG0192	S-adenosylmethionine synthetase (MetK) (PDB:1FUG)	PF02773.20	S-adenosylmethionine synthetase, C-terminal domain	K00789	S-adenosylmethionine synthetase [EC:2.5.1.6]	M00609!!!M00034!!!M00035!!!M00368!!!M00953	Pathway modules; Amino acid metabolism; Cysteine and methionine metabolism!!!Pathway modules; Amino acid metabolism; Cysteine and methionine metabolism!!!Pathway modules; Amino acid metabolism; Cysteine and methionine metabolism!!!Pathway modules; Amino acid metabolism; Cysteine and methionine metabolism!!!Pathway modules; Biosynthesis of other secondary metabolites; Biosynthesis of phytochemical…	NA	NA
128909	23.4032	0.856229	NA	NA	COG2931	Ca2+-binding protein, RTX toxin-related (PDB:1AF0) (PUBMED:15135544)	PF19077.4	Bacterial Ig-like domain	NA	NA	NA	NA	NA	NA
90548	23.3579	0.855852	NA	NA	COG0105	Nucleoside diphosphate kinase (Ndk) (PDB:1B4S)	PF00334.23	Nucleoside diphosphate kinase	K00940	nucleoside-diphosphate kinase [EC:2.7.4.6]	M00049!!!M00050!!!M00053!!!M00052!!!M00938	Pathway modules; Nucleotide metabolism; Purine metabolism!!!Pathway modules; Nucleotide metabolism; Purine metabolism!!!Pathway modules; Nucleotide metabolism; Purine metabolism!!!Pathway modules; Nucleotide metabolism; Pyrimidine metabolism!!!Pathway modules; Nucleotide metabolism; Pyrimidine metabolism	NA	NA
108717	23.3319	0.855476	NA	NA	COG1932	Phosphoserine aminotransferase (SerC) (PDB:1BJN)	PF00266.23	Aminotransferase class-V	K00831	phosphoserine aminotransferase [EC:2.6.1.52]	M00020!!!M00124	Pathway modules; Amino acid metabolism; Serine and threonine metabolism!!!Pathway modules; Metabolism of cofactors and vitamins; Cofactor and vitamin metabolism	NA	NA
90522	23.2704	0.8551	NA	NA	COG0059	Ketol-acid reductoisomerase (IlvC) (PDB:1NP3)	PF07991.16	Acetohydroxy acid isomeroreductase, NADPH-binding domain	K00053	ketol-acid reductoisomerase [EC:1.1.1.86]	M00019!!!M00570	Pathway modules; Amino acid metabolism; Branched-chain amino acid metabolism!!!Pathway modules; Amino acid metabolism; Branched-chain amino acid metabolism	NA	NA
55285	23.262	0.854723	NA	NA	COG0351	Hydroxymethylpyrimidine/phosphomethylpyrimidine kinase (ThiD) (PDB:1Y9X) (PUBMED:17351295)	PF08543.16	Phosphomethylpyrimidine kinase	NA	NA	NA	NA	NA	NA
18965	23.241	0.854159	NA	NA	NA	NA	PF10722.13	Putative bacterial sensory transduction regulator	NA	NA	NA	NA	NA	NA
90561	23.241	0.854159	NA	NA	COG3242	Uncharacterized conserved protein YjeT, DUF2065 family (yjeT)	PF09838.13	Uncharacterized protein conserved in bacteria (DUF2065)	K09937	uncharacterized protein	NA	NA	NA	NA
54740	23.1958	0.853594	NA	NA	COG0741	Soluble lytic murein transglycosylase or regulatory protein s ( may contain LysM/invasin domain) (MltE) (PDB:153L)	PF01464.24	Transglycosylase SLT domain	K08309	soluble lytic murein transglycosylase [EC:4.2.2.-]	NA	NA	-	GH23.hmm
108721	23.1905	0.853218	NA	NA	COG2885	Outer membrane protein OmpA and related peptidoglycan-associated (lipo)proteins (OmpA) (PDB:1OAP)	PF00691.24	OmpA family	K03286	OmpA-OmpF porin, OOP family	NA	NA	NA	NA
72587	23.1643	0.852842	NA	NA	COG2761	Predicted dithiol-disulfide isomerase, DsbA/YjbH family (virulence, stress resistance) (FrnE) (PDB:6GHB)	PF01323.24	DSBA-like thioredoxin domain	K07396	putative protein-disulfide isomerase	NA	NA	NA	NA
144227	23.1448	0.852465	NA	NA	COG1473	Metal-dependent amidase/aminoacylase/carboxypeptidase (AbgB) (PDB:3RAM) (PUBMED:17307853)	PF01546.32	Peptidase family M20/M25/M40	K01451	hippurate hydrolase [EC:3.5.1.32]	NA	NA	NA	NA
90453	23.1339	0.852089	NA	NA	COG2823	Osmotically-inducible protein OsmY, contains BON domain (OsmY) (PUBMED:12878000)	PF04972.21	BON domain	K04065	hyperosmotically inducible periplasmic protein	NA	NA	NA	NA
38309	23.1224	0.851712	NA	NA	COG2146	Ferredoxin subunit of nitrite reductase or a ring-hydroxylating dioxygenase (NirD) (PDB:1FQT) (PUBMED:23844911)	PF00355.30	Rieske [2Fe-2S] domain	NA	NA	NA	NA	NA	NA
1176	23.0292	0.851336	NA	NA	NA	NA	NA	NA	NA	NA	NA	NA	NA	NA
54770	22.9643	0.85096	NA	NA	COG2018	Predicted regulator of Ras-like GTPase activity, Roadblock/LC7/MglB family (PDB:1J3W)	NA	NA	NA	NA	NA	NA	NA	NA
38312	22.9259	0.850583	NA	NA	COG1530	Ribonuclease G or E (CafA) (PDB:1SLJ)	PF10150.13	Ribonuclease E/G family	K08300	ribonuclease E [EC:3.1.26.12]	NA	NA	NA	NA
163385	22.9242	0.850207	NA	NA	COG0139	Phosphoribosyl-AMP cyclohydrolase (HisI1) (PDB:1ZPS)	PF01502.22	Phosphoribosyl-AMP cyclohydrolase	K01496	phosphoribosyl-AMP cyclohydrolase [EC:3.5.4.19]	M00026	Pathway modules; Amino acid metabolism; Histidine metabolism	NA	NA
90260	22.9124	0.849831	NA	NA	COG2814	Predicted arabinose efflux permease AraJ, MFS family (AraJ) (PDB:4LDS)	PF00083.28	Sugar (and other) transporter	NA	NA	NA	NA	NA	NA
90451	22.8002	0.849454	NA	NA	COG5008	Type IV pilus assembly protein, ATPase PilU (PilU)	PF00437.24	Type II/IV secretion system protein	K02670	twitching motility protein PilU	NA	NA	NA	NA
90528	22.7296	0.849078	NA	NA	COG0508	Pyruvate/2-oxoglutarate dehydrogenase complex, dihydrolipoamide acyltransferase (E2) component (AceF) (PDB:1B5S)	PF00198.27	2-oxoacid dehydrogenases acyltransferase (catalytic domain)	K00658	2-oxoglutarate dehydrogenase E2 component (dihydrolipoamide succinyltransferase) [EC:2.3.1.61]	M00009!!!M00011!!!M00032	Pathway modules; Carbohydrate metabolism; Central carbohydrate metabolism!!!Pathway modules; Carbohydrate metabolism; Central carbohydrate metabolism!!!Pathway modules; Amino acid metabolism; Lysine metabolism	NA	NA
90265	22.6269	0.848702	NA	NA	COG0226!!!COG2885	ABC-type phosphate transport system, periplasmic component (PstS) (PDB:2Q9T)!!!Outer membrane protein OmpA and related peptidoglycan-associated (lipo)proteins (OmpA) (PDB:1OAP)	PF12849.11	PBP superfamily domain	K02040	phosphate transport system substrate-binding protein	NA	NA	NA	NA
125437	22.6204	0.848325	NA	NA	COG1999	Cytochrome oxidase Cu insertion factor, SCO1/SenC/PrrC family (Sco1) (PDB:1ON4)	PF02630.18	SCO1/SenC	K07152	protein SCO1	NA	NA	NA	NA
72813	22.6128	0.847949	NA	NA	COG3411	2Fe-2S ferredoxin (PDB:1M2D) (PUBMED:24421039)	NA	NA	NA	NA	NA	NA	NA	NA
72564	22.5634	0.847572	NA	NA	COG1250	3-hydroxyacyl-CoA dehydrogenase (FadB) (PDB:5ZQZ)	PF02737.22	3-hydroxyacyl-CoA dehydrogenase, NAD binding domain	K00074	3-hydroxybutyryl-CoA dehydrogenase [EC:1.1.1.157]	M00878	Pathway modules; Xenobiotics biodegradation; Aromatics degradation	NA	NA
72853	22.5501	0.847196	NA	NA	COG0664	cAMP-binding domain of CRP or a regulatory subunit of cAMP-dependent protein kinases (Crp) (PDB:1FT9)	PF00027.33	Cyclic nucleotide-binding domain	NA	NA	NA	NA	NA	NA
38796	22.4109	0.846067	NA	NA	COG0695	Glutaredoxin (GrxC) (PDB:1AAZ)	PF00462.28	Glutaredoxin	K03676	glutaredoxin 3	NA	NA	NA	NA
72614	22.4109	0.846067	NA	NA	NA	NA	PF08238.16	Sel1 repeat	K07126	uncharacterized protein	NA	NA	NA	NA
90270	22.4109	0.846067	NA	NA	COG3453	Predicted phosphohydrolase, protein tyrosine phosphatase (PTP) superfamily, DUF442 family (PDB:2F46)	PF04273.17	Beta-lactamase hydrolase-like protein, phosphatase-like domain	NA	NA	NA	NA	NA	NA
19539	22.4109	0.846067	NA	NA	NA	NA	NA	NA	NA	NA	NA	NA	NA	NA
72578	22.4109	0.846067	NA	NA	NA	NA	NA	NA	NA	NA	NA	NA	NA	NA
18939	22.3139	0.844938	NA	NA	COG0499	S-adenosylhomocysteine hydrolase (SAM1) (PDB:1A7A)	PF05221.21	S-adenosyl-L-homocysteine hydrolase	K01251	adenosylhomocysteinase [EC:3.13.2.1]	M00035	Pathway modules; Amino acid metabolism; Cysteine and methionine metabolism	NA	NA
19102	22.2605	0.844562	NA	NA	COG2912	Regulator of sirC expression, contains transglutaminase-like and TPR domains (SirB1)	PF13369.10	Transglutaminase-like superfamily	K10301	F-box protein 21	NA	NA	NA	NA
19159	22.1934	0.843997	NA	NA	COG0640	DNA-binding transcriptional regulator, ArsR family (ArsR) (PDB:3F6V)	PF01022.24	Bacterial regulatory protein, arsR family	NA	NA	NA	NA	NA	NA
128907	22.1934	0.843997	NA	NA	COG0625	Glutathione S-transferase (GstA) (PDB:1A0F)	PF13409.10	Glutathione S-transferase, N-terminal domain	K03599	stringent starvation protein A	NA	NA	NA	NA
72704	22.1674	0.843432	NA	NA	COG1875	Predicted ribonuclease YlaK, contains NYN-type RNase and PhoH-family ATPase domains (YlaK) (PUBMED:17114934)	PF02562.20	PhoH-like protein	K07175	PhoH-like ATPase	NA	NA	NA	NA
19031	22.1614	0.843056	NA	NA	COG0679	Predicted permease, AEC (auxin efflux carrier) family (YfdV)	PF03547.22	Membrane transport protein	K13936	malonate transporter and related proteins	NA	NA	NA	NA
1223	22.1249	0.84268	NA	NA	COG0410	ABC-type branched-chain amino acid transport system, ATPase component LivF (LivF) (PDB:1JI0) (PUBMED:26527648;32250026)	PF00005.31	ABC transporter	K11963	urea transport system ATP-binding protein	NA	NA	NA	NA
72897	22.1199	0.842303	NA	NA	NA	NA	NA	NA	NA	NA	NA	NA	NA	NA
144344	22.0212	0.841927	NA	NA	NA	NA	PF13511.10	Domain of unknown function (DUF4124)	NA	NA	NA	NA	NA	NA
72711	21.9857	0.841551	NA	NA	COG0532	Translation initiation factor IF-2, a GTPase (InfB) (PDB:5ME0)	PF11987.12	Translation-initiation factor 2	K02519	translation initiation factor IF-2	NA	NA	NA	NA
72761	21.9657	0.841174	NA	NA	COG1305	Transglutaminase-like enzyme, putative cysteine protease (YebA) (PDB:3ISR)	PF01841.23	Transglutaminase-like superfamily	NA	NA	NA	NA	NA	NA
19510	21.9498	0.840798	NA	NA	COG1434	Lipid carrier protein ElyC involved in cell wall biogenesis, DUF218 family (ElyC) (PDB:3CA8) (PUBMED:24391520)	PF02698.21	DUF218 domain	NA	NA	NA	NA	NA	NA
72603	21.9129	0.840422	NA	NA	NA	NA	NA	NA	NA	NA	NA	NA	NA	NA
163386	21.846	0.840045	NA	NA	COG0140	Phosphoribosyl-ATP pyrophosphohydrolase (HisI2) (PDB:6J22)	PF01503.21	Phosphoribosyl-ATP pyrophosphohydrolase	K01523	phosphoribosyl-ATP pyrophosphohydrolase [EC:3.6.1.31]	M00026	Pathway modules; Amino acid metabolism; Histidine metabolism	NA	NA
36833	21.7884	0.839669	NA	NA	COG2927	DNA polymerase III, chi subunit (HolC) (PDB:1EM8)	PF04364.17	DNA polymerase III chi subunit, HolC	K02339	DNA polymerase III subunit chi [EC:2.7.7.7]	NA	NA	NA	NA
72843	21.7814	0.839292	NA	NA	COG3210	Large exoprotein involved in heme utilization or adhesion (FhaB) (PDB:4RM6)	PF18657.5	YDG domain	NA	NA	NA	NA	NA	NA
1188	21.7582	0.838916	NA	NA	COG0713	NADH:ubiquinone oxidoreductase subunit 11 or 4L (chain K) (NuoK) (PDB:4HE8)	PF00420.28	NADH-ubiquinone/plastoquinone oxidoreductase chain 4L	K00340	NADH-quinone oxidoreductase subunit K [EC:7.1.1.2]	M00144	Pathway modules; Energy metabolism; ATP synthesis	NA	NA
55284	21.7533	0.83854	NA	NA	COG0001	Glutamate-1-semialdehyde aminotransferase (HemL) (PDB:2CFB)	PF00202.25	Aminotransferase class-III	K01845	glutamate-1-semialdehyde 2,1-aminomutase [EC:5.4.3.8]	M00846!!!M00121!!!M00926	Pathway modules; Metabolism of cofactors and vitamins; Cofactor and vitamin metabolism!!!Pathway modules; Metabolism of cofactors and vitamins; Cofactor and vitamin metabolism!!!Pathway modules; Metabolism of cofactors and vitamins; Cofactor and vitamin metabolism	NA	NA
108681	21.7496	0.837975	NA	NA	COG0631	Serine/threonine protein phosphatase PrpC (PTC1) (PDB:6IHL)	PF13672.10	Protein phosphatase 2C	K20074	PPM family protein phosphatase [EC:3.1.3.16]	NA	NA	NA	NA
72877	21.7496	0.837975	NA	NA	COG1660	RNase adaptor protein RapZ for GlmZ sRNA degradation, contains a P-loop ATPase domain (RapZ) (PDB:5O5O) (PUBMED:23475961)	PF03668.19	P-loop ATPase protein family	K06958	RNase adapter protein RapZ	NA	NA	NA	NA
72917	21.7361	0.837411	NA	NA	COG0326	Molecular chaperone, HSP90 family (HtpG) (PDB:1Y4S) (PUBMED:30150682)	PF00183.22	Hsp90 protein	K04079	molecular chaperone HtpG	NA	NA	NA	NA
72912	21.6995	0.837034	NA	NA	COG4582	Cell division protein ZapD, interacts with FtsZ (ZapD) (PDB:2OEZ)	PF07072.15	Cell division protein	K18778	cell division protein ZapD	NA	NA	NA	NA
54809	21.6689	0.836658	NA	NA	COG1430	Uncharacterized conserved membrane protein, UPF0127 family (PDB:3M7A)	PF02643.19	Uncharacterized ACR, COG1430	K09005	uncharacterized protein	NA	NA	NA	NA
143592	21.6531	0.836282	NA	NA	COG1309	DNA-binding protein, AcrR family, includes nucleoid occlusion protein SlmA (AcrR) (PDB:2QOP)	PF00440.27	Bacterial regulatory proteins, tetR family	K16137	TetR/AcrR family transcriptional regulator, transcriptional repressor for nem operon	NA	NA	NA	NA
19022	21.6226	0.835905	NA	NA	COG1652	Cytoplasmic potassium-binding protein Kbp/XkdP/YgaU, contains LysM domain (XkdP) (PDB:5FIM) (PUBMED:27112601)	PF01476.24	LysM domain	NA	NA	NA	NA	NA	NA
90425	21.5582	0.835529	NA	NA	COG0365	Acyl-coenzyme A synthetase/AMP-(fatty) acid ligase (Acs) (PDB:4B2O) (PUBMED:14638756)	PF00501.32	AMP-binding enzyme	K01895	acetyl-CoA synthetase [EC:6.2.1.1]	M00357!!!M00617	Pathway modules; Energy metabolism; Methane metabolism!!!Signature modules; Module set; Metabolic capacity	NA	NA
1184	21.5321	0.835152	NA	NA	NA	NA	PF10993.12	Protein of unknown function (DUF2818)	NA	NA	NA	NA	NA	NA
143623	21.5263	0.834776	NA	NA	COG2210	Peroxiredoxin family protein (YrkE) (PDB:2QS7)	PF13686.10	DsrE/DsrF/DrsH-like family	K07092	uncharacterized protein	NA	NA	NA	NA
54793	21.5052	0.8344	NA	NA	COG0542	ATP-dependent Clp protease, ATP-binding subunit ClpA (ClpA) (PDB:1KSF)	PF07724.18	AAA domain (Cdc48 subfamily)	K03694	ATP-dependent Clp protease ATP-binding subunit ClpA	NA	NA	NA	NA
72602	21.4014	0.834023	NA	NA	NA	NA	NA	NA	NA	NA	NA	NA	NA	NA
2447	21.3974	0.833647	NA	NA	NA	NA	PF11563.12	Protoglobin	NA	NA	NA	NA	NA	NA
90532	21.3806	0.833271	NA	NA	COG3839	ABC-type sugar transport system, ATPase component MalK (MalK) (PDB:2ONK)	PF00005.31	ABC transporter	NA	NA	NA	NA	NA	NA
90511	21.323	0.832894	NA	NA	COG4970	Type IV pilus assembly protein FimT (FimT) (PUBMED:17322192;28771515)	PF12019.12	Type II transport protein GspH	K08084	type IV fimbrial biogenesis protein FimT	NA	NA	NA	NA
144203	21.1424	0.832518	NA	NA	NA	NA	NA	NA	NA	NA	NA	NA	NA	NA
54759	21.1382	0.832142	NA	NA	NA	NA	PF12094.12	Protein of unknown function (DUF3570)	NA	NA	NA	NA	NA	NA
108664	21.1045	0.831765	NA	NA	COG0664	cAMP-binding domain of CRP or a regulatory subunit of cAMP-dependent protein kinases (Crp) (PDB:1FT9)	PF00027.33	Cyclic nucleotide-binding domain	K10914	CRP/FNR family transcriptional regulator, cyclic AMP receptor protein	NA	NA	NA	NA
143619	21.0927	0.831389	NA	NA	NA	NA	NA	NA	NA	NA	NA	NA	NA	NA
72694	21.0423	0.831012	NA	NA	COG0513	Superfamily II DNA and RNA helicase (SrmB) (PDB:3RRM)	PF00270.33	DEAD/DEAH box helicase	NA	NA	NA	NA	NA	NA
19006	21.0337	0.830636	NA	NA	COG3240	Phospholipase/lecithinase/hemolysin (PDB:6JL1)	PF00657.26	GDSL-like Lipase/Acylhydrolase	K12686	outer membrane lipase/esterase	NA	NA	NA	NA
90462	20.986	0.83026	NA	NA	COG0108!!!COG0807	3,4-dihydroxy-2-butanone 4-phosphate synthase (RibB) (PDB:1G57)!!!GTP cyclohydrolase II (RibA) (PDB:2BZ0)	PF00926.23	3,4-dihydroxy-2-butanone 4-phosphate synthase	K14652	3,4-dihydroxy 2-butanone 4-phosphate synthase / GTP cyclohydrolase II [EC:4.1.99.12 3.5.4.25]	M00125!!!M00840	Pathway modules; Metabolism of cofactors and vitamins; Cofactor and vitamin metabolism!!!Pathway modules; Metabolism of cofactors and vitamins; Cofactor and vitamin metabolism	NA	NA
72721	20.9494	0.829883	NA	NA	COG2171	Tetrahydrodipicolinate N-succinyltransferase (DapD) (PDB:3BXY)	PF14805.10	Tetrahydrodipicolinate N-succinyltransferase N-terminal	K00674	2,3,4,5-tetrahydropyridine-2,6-dicarboxylate N-succinyltransferase [EC:2.3.1.117]	M00016	Pathway modules; Amino acid metabolism; Lysine metabolism	NA	NA
19492	20.8974	0.829507	NA	NA	NA	NA	PF12094.12	Protein of unknown function (DUF3570)	NA	NA	NA	NA	NA	NA
19506	20.8967	0.829131	NA	NA	COG1327	Transcriptional regulator NrdR, contains Zn-ribbon and ATP-cone domains (NrdR)	PF03477.20	ATP cone domain	K07738	transcriptional repressor NrdR	NA	NA	NA	NA
125608	20.8327	0.828566	NA	NA	NA	NA	NA	NA	NA	NA	NA	NA	NA	NA
19013	20.8327	0.828566	NA	NA	NA	NA	NA	NA	NA	NA	NA	NA	NA	NA
180317	20.8205	0.828002	NA	NA	COG0290	Translation initiation factor IF-3 (InfC) (PDB:2IFE)	PF00707.26	Translation initiation factor IF-3, C-terminal domain	K02520	translation initiation factor IF-3	NA	NA	NA	NA
144226	20.8102	0.827437	NA	NA	COG4324	Predicted aminopeptidase	PF10023.13	Putative aminopeptidase	NA	NA	NA	NA	NA	NA
36820	20.8102	0.827437	NA	NA	COG1977	Molybdopterin synthase sulfur carrier subunit MoaD (MoaD) (PDB:1FM0) (PUBMED:32239579)	PF02597.24	ThiS family	K03636	sulfur-carrier protein	NA	NA	NA	NA
56065	20.787	0.826872	NA	NA	NA	NA	NA	NA	NA	NA	NA	NA	NA	NA
144336	20.7661	0.826496	NA	NA	COG0745	DNA-binding response regulator, OmpR family, contains REC and winged-helix (wHTH) domain (OmpR) (PDB:1XHF)	PF00072.28	Response regulator receiver domain	NA	NA	NA	NA	NA	NA
203689	20.7611	0.82612	NA	NA	COG2041	Molybdopterin-dependent catalytic subunit of periplasmic DMSO/TMAO and protein-methionine-sulfoxide reductases (MsrP) (PDB:1OGP) (PUBMED:26641313;32750406)	PF00174.23	Oxidoreductase molybdopterin binding domain	K07147	methionine sulfoxide reductase catalytic subunit [EC:1.8.-.-]	NA	NA	NA	NA
108656	20.7509	0.825743	NA	NA	COG3063	Type IV pilus assembly protein PilF/PilW (PilF) (PDB:2VQ2) (PUBMED:16403447)	PF14559.10	Tetratricopeptide repeat	NA	NA	NA	NA	NA	NA
143600	20.7301	0.825367	NA	NA	COG2137	SOS response regulatory protein OraA/RecX, interacts with RecA (RecX) (PDB:3C1D)	PF02631.20	RecX family	K03565	regulatory protein	NA	NA	NA	NA
91061	20.687	0.824802	NA	NA	COG0157	Nicotinate-nucleotide pyrophosphorylase (NadC) (PDB:1O4U)	PF01729.23	Quinolinate phosphoribosyl transferase, C-terminal domain	K00767	nicotinate-nucleotide pyrophosphorylase (carboxylating) [EC:2.4.2.19]	M00115!!!M00912	Pathway modules; Metabolism of cofactors and vitamins; Cofactor and vitamin metabolism!!!Pathway modules; Metabolism of cofactors and vitamins; Cofactor and vitamin metabolism	NA	NA
56063	20.687	0.824802	NA	NA	NA	NA	NA	NA	NA	NA	NA	NA	NA	NA
19025	20.6233	0.824238	NA	NA	COG3147	Cell division protein DedD (periplasmic protein involved in septation) (DedD)	PF07793.15	Protein of unknown function (DUF1631)	NA	NA	NA	NA	NA	NA
143658	20.6223	0.823861	NA	NA	COG0491	Glyoxylase or a related metal-dependent hydrolase, beta-lactamase superfamily II (GloB) (PDB:1QH3) (PUBMED:25670698)	PF00753.31	Metallo-beta-lactamase superfamily	K01069	hydroxyacylglutathione hydrolase [EC:3.1.2.6]	NA	NA	NA	NA
54866	20.6014	0.823485	NA	NA	NA	NA	NA	NA	NA	NA	NA	NA	NA	NA
73522	20.5829	0.823109	possible_iron_oxidation_and_possible_iron_reduction	MtoA	COG3005	Tetraheme cytochrome c subunit NapC of nitrate or TMAO reductase (NapC)	PF09699.14	Doubled CXXCH motif (Paired_CXXCH_1)	K04013	cytochrome c-type protein NrfB	NA	NA	NA	NA
36764	20.5626	0.822732	NA	NA	COG5490	Predicted polyhydroxyalkanoate (PHA)-binding protein, phasin family (Phasin)	PF09361.14	Phasin protein	NA	NA	NA	NA	NA	NA
90369	20.5537	0.822356	NA	NA	COG0276	Protoheme ferro-lyase (ferrochelatase) (HemH) (PDB:1AK1)	PF00762.23	Ferrochelatase	K01772	protoporphyrin/coproporphyrin ferrochelatase [EC:4.98.1.1 4.99.1.9]	M00868!!!M00121!!!M00926	Pathway modules; Metabolism of cofactors and vitamins; Cofactor and vitamin metabolism!!!Pathway modules; Metabolism of cofactors and vitamins; Cofactor and vitamin metabolism!!!Pathway modules; Metabolism of cofactors and vitamins; Cofactor and vitamin metabolism	NA	NA
36806	20.4715	0.82198	NA	NA	COG3038	Cytochrome b561 (CybB) (PDB:5OC0)	PF01292.24	Prokaryotic cytochrome b561	K12262	superoxide oxidase [EC:1.10.3.17]	NA	NA	NA	NA
38304	20.4335	0.821603	NA	NA	COG4628	Uncharacterized conserved protein, DUF2132 family	PF09905.13	DNA-binding protein VF530	NA	NA	NA	NA	NA	NA
90526	20.4053	0.821227	NA	NA	COG1414	DNA-binding transcriptional regulator, IclR family (IclR) (PDB:1MKM)	PF01614.22	Bacterial transcriptional regulator	NA	NA	NA	NA	NA	NA
92477	20.3736	0.820851	NA	NA	COG3383	Predicted molibdopterin-dependent oxidoreductase YjgC (YjgC) (PDB:1AA6)	PF13510.10	2Fe-2S iron-sulfur cluster binding domain	NA	NA	NA	NA	NA	NA
1209	20.3193	0.820474	NA	NA	COG3514	Uncharacterized conserved protein, DUF4415 family	PF14384.10	BrnA antitoxin of type II toxin-antitoxin system	NA	NA	NA	NA	NA	NA
18946	20.3143	0.820098	NA	NA	COG1139	L-lactate utilization protein LutB, contains a ferredoxin-type domain (LutB)	PF02589.19	LUD domain	K18929	L-lactate dehydrogenase complex protein LldF	NA	NA	NA	NA
18996	20.2766	0.819721	NA	NA	NA	NA	NA	NA	NA	NA	NA	NA	NA	NA
180322	20.256	0.819345	NA	NA	COG2917	Intracellular septation protein A (YciB)	PF04279.19	Intracellular septation protein A	K06190	intracellular septation protein	NA	NA	NA	NA
90461	20.2421	0.818781	NA	NA	COG0054	6,7-dimethyl-8-ribityllumazine synthase (Riboflavin synthase beta chain) (RibE) (PDB:1C2Y)	PF00885.23	6,7-dimethyl-8-ribityllumazine synthase	K00794	6,7-dimethyl-8-ribityllumazine synthase [EC:2.5.1.78]	M00125!!!M00911	Pathway modules; Metabolism of cofactors and vitamins; Cofactor and vitamin metabolism!!!Pathway modules; Metabolism of cofactors and vitamins; Cofactor and vitamin metabolism	NA	NA
144243	20.2421	0.818781	NA	NA	COG0703	Shikimate kinase (AroK) (PDB:1E6C)	PF01202.26	Shikimate kinase	K00891	shikimate kinase [EC:2.7.1.71]	M00022	Pathway modules; Amino acid metabolism; Aromatic amino acid metabolism	NA	NA
2870	20.2309	0.818216	NA	NA	COG0664	cAMP-binding domain of CRP or a regulatory subunit of cAMP-dependent protein kinases (Crp) (PDB:1FT9)	PF00027.33	Cyclic nucleotide-binding domain	NA	NA	NA	NA	NA	NA
72829	20.2304	0.81784	NA	NA	COG3284	Transcriptional regulator DhaR of acetoin/glycerol metabolism (AcoR) (PDB:4LRX)	PF01590.30	GAF domain	NA	NA	NA	NA	NA	NA
54845	20.1847	0.817463	NA	NA	COG0359	Ribosomal protein L9 (RplI) (PDB:1VS6) (PUBMED:27112601)	PF03948.18	Ribosomal protein L9, C-terminal domain	K02939	large subunit ribosomal protein L9	NA	NA	NA	NA
108722	20.1699	0.817087	NA	NA	COG2227	2-polyprenyl-3-methyl-5-hydroxy-6-metoxy-1,4-benzoquinol methylase (UbiG) (PDB:1BHJ)	PF13489.10	Methyltransferase domain	K00568	2-polyprenyl-6-hydroxyphenyl methylase / 3-demethylubiquinone-9 3-methyltransferase [EC:2.1.1.222 2.1.1.64]	M00117	Pathway modules; Metabolism of cofactors and vitamins; Cofactor and vitamin metabolism	NA	NA
90402	20.1374	0.816711	NA	NA	COG2938	Succinate dehydrogenase flavin-adding protein, antitoxin component of the CptAB toxin-antitoxin module (SdhE) (PDB:1PUZ)	PF03937.20	Flavinator of succinate dehydrogenase	K09159	antitoxin CptB	NA	NA	NA	NA
90455	20.1169	0.816334	NA	NA	COG0792	Predicted endonuclease distantly related to archaeal Holliday junction resolvase, YraN/UPF0102 family (YraN) (PDB:3FOV)	PF02021.21	Uncharacterised protein family UPF0102	K07460	putative endonuclease	NA	NA	NA	NA
72640	20.1124	0.815958	NA	NA	NA	NA	NA	NA	NA	NA	NA	NA	NA	NA
18989	20.0695	0.815581	NA	NA	COG1872	Uncharacterized conserved protein YggU, UPF0235/DUF167 family (YggU) (PDB:1JRM)	PF02594.20	Uncharacterised ACR, YggU family COG1872	K09131	uncharacterized protein	NA	NA	NA	NA
125457	20.0469	0.815205	NA	NA	COG0161	Adenosylmethionine-8-amino-7-oxononanoate aminotransferase (BioA) (PDB:1MLY)	PF00202.25	Aminotransferase class-III	K12256	putrescine---pyruvate transaminase [EC:2.6.1.113]	NA	NA	NA	NA
143582	20.0025	0.814829	NA	NA	COG3115	Cell division protein ZipA, interacts with FtsZ (ZipA) (PDB:1F46)	PF20245.2	Family of unknown function (DUF6600)	NA	NA	NA	NA	NA	NA
128906	19.9975	0.814452	NA	NA	COG2857	Cytochrome c1 (CYT1)	PF02167.19	Cytochrome C1 family	K00413	ubiquinol-cytochrome c reductase cytochrome c1 subunit	M00151!!!M00152	Pathway modules; Energy metabolism; ATP synthesis!!!Pathway modules; Energy metabolism; ATP synthesis	NA	NA
127227	19.9843	0.814076	NA	NA	COG0137	Argininosuccinate synthase (ArgG) (PDB:1J1Z)	PF20979.1	Arginosuccinate synthase C-terminal domain	K01940	argininosuccinate synthase [EC:6.3.4.5]	M00844!!!M00845!!!M00029	Pathway modules; Amino acid metabolism; Arginine and proline metabolism!!!Pathway modules; Amino acid metabolism; Arginine and proline metabolism!!!Pathway modules; Amino acid metabolism; Arginine and proline metabolism	NA	NA
108678	19.968	0.8137	NA	NA	COG0194	Guanylate kinase (Gmk) (PDB:1EX6)	PF00625.25	Guanylate kinase	K00942	guanylate kinase [EC:2.7.4.8]	M00050	Pathway modules; Nucleotide metabolism; Purine metabolism	NA	NA
200163	19.9633	0.813323	NA	NA	COG4147	Na+(or H+)/acetate symporter ActP (ActP)	PF00474.21	Sodium:solute symporter family	K14393	cation/acetate symporter	NA	NA	NA	NA
54812	19.9612	0.812947	NA	NA	COG0175	3'-phosphoadenosine 5'-phosphosulfate sulfotransferase (PAPS reductase)/FAD synthetase or related enzyme (CysD) (PDB:1ZUN)	PF01507.23	Phosphoadenosine phosphosulfate reductase family	K00390	phosphoadenosine phosphosulfate reductase [EC:1.8.4.8 1.8.4.10]	M00176!!!M00616	Pathway modules; Energy metabolism; Sulfur metabolism!!!Signature modules; Module set; Metabolic capacity	NA	NA
72839	19.9598	0.812571	NA	NA	NA	NA	NA	NA	NA	NA	NA	NA	NA	NA
162639	19.9208	0.81163	NA	NA	COG0584	Glycerophosphoryl diester phosphodiesterase (UgpQ) (PDB:1O1Z)	PF03009.21	Glycerophosphoryl diester phosphodiesterase family	K01126	glycerophosphoryl diester phosphodiesterase [EC:3.1.4.46]	NA	NA	NA	NA
125530	19.9208	0.81163	NA	NA	COG3766	Uncharacterized membrane protein YjfL, UPF0719 family (YjfL)	PF03994.18	Domain of Unknown Function (DUF350)	K08989	putative membrane protein	NA	NA	NA	NA
144242	19.9208	0.81163	NA	NA	COG0337	3-dehydroquinate synthetase (AroB) (PDB:3ZOK)	PF01761.24	3-dehydroquinate synthase	K01735	3-dehydroquinate synthase [EC:4.2.3.4]	M00022	Pathway modules; Amino acid metabolism; Aromatic amino acid metabolism	NA	NA
143620	19.9208	0.81163	NA	NA	COG2932	Phage repressor protein C, contains Cro/C1-type HTH and peptisase s24 domains	PF00717.27	Peptidase S24-like	NA	NA	NA	NA	NA	NA
22289	19.9076	0.810689	NA	NA	COG0683	ABC-type branched-chain amino acid transport system, periplasmic component (LivK) (PDB:1USG)	PF13458.10	Periplasmic binding protein	K01999	branched-chain amino acid transport system substrate-binding protein	NA	NA	NA	NA
19047	19.8578	0.810312	NA	NA	COG2165	Type II secretory pathway, pseudopilin PulG (PulG) (PDB:1AY2)	PF08334.15	Type II secretion system (T2SS), protein G	K02456	general secretion pathway protein G	NA	NA	NA	NA
197883	19.8526	0.809936	NA	NA	COG0122	3-methyladenine DNA glycosylase/8-oxoguanine DNA glycosylase (AlkA) (PDB:1DIZ)	PF00730.29	HhH-GPD superfamily base excision DNA repair protein	K01247	DNA-3-methyladenine glycosylase II [EC:3.2.2.21]	NA	NA	NA	NA
90428	19.7862	0.80956	NA	NA	COG0564	Pseudouridine synthase RluA, 23S rRNA- or tRNA-specific (RluA) (PDB:2I82)	PF00849.26	RNA pseudouridylate synthase	K06177	tRNA pseudouridine32 synthase / 23S rRNA pseudouridine746 synthase [EC:5.4.99.28 5.4.99.29]	NA	NA	NA	NA
18954	19.7381	0.809183	NA	NA	NA	NA	NA	NA	NA	NA	NA	NA	NA	NA
72826	19.7302	0.808807	NA	NA	COG0617	tRNA nucleotidyltransferase/poly(A) polymerase (PcnB) (PDB:3WFR)	PF01743.24	Poly A polymerase head domain	K00974	tRNA nucleotidyltransferase (CCA-adding enzyme) [EC:2.7.7.72 3.1.3.- 3.1.4.-]	NA	NA	NA	NA
72726	19.7155	0.808431	NA	NA	COG0642	Signal transduction histidine kinase (BaeS) (PDB:1JOY)	PF02518.30	Histidine kinase-, DNA gyrase B-, and HSP90-like ATPase	NA	NA	NA	NA	NA	NA
90474	19.6892	0.808054	NA	NA	COG0045	Succinyl-CoA synthetase, beta subunit (SucC) (PDB:1SCU)	PF08442.14	ATP-grasp domain	K01903	succinyl-CoA synthetase beta subunit [EC:6.2.1.5]	M00009!!!M00011!!!M00173!!!M00374!!!M00620!!!M00614	Pathway modules; Carbohydrate metabolism; Central carbohydrate metabolism!!!Pathway modules; Carbohydrate metabolism; Central carbohydrate metabolism!!!Pathway modules; Energy metabolism; Carbon fixation!!!Pathway modules; Energy metabolism; Carbon fixation!!!Pathway modules; Energy metabolism; Carbon fixation!!!Signature modules; Module set; Metabolic capacity	NA	NA
179482	19.6837	0.807678	NA	NA	COG0512	Anthranilate/para-aminobenzoate synthase component II (glutamine amidotransferase) (PabA) (PDB:1I1Q)	PF00117.32	Glutamine amidotransferase class-I	K01664	para-aminobenzoate synthetase component II [EC:2.6.1.85]	M00023	Pathway modules; Amino acid metabolism; Aromatic amino acid metabolism	NA	NA
1183	19.6779	0.807301	NA	NA	COG0494	8-oxo-dGTP pyrophosphatase MutT and related house-cleaning NTP pyrophosphohydrolases, NUDIX family (MutT) (PDB:4V14)	PF00293.32	NUDIX domain	K01515	ADP-ribose diphosphatase [EC:3.6.1.13 3.6.1.-]	NA	NA	NA	NA
19511	19.5547	0.806925	NA	NA	COG0225	Peptide methionine sulfoxide reductase MsrA (MsrA) (PDB:1FF3)	PF01625.25	Peptide methionine sulfoxide reductase	K07304	peptide-methionine (S)-S-oxide reductase [EC:1.8.4.11]	NA	NA	NA	NA
54742	19.5427	0.806549	NA	NA	COG0642	Signal transduction histidine kinase (BaeS) (PDB:1JOY)	PF02518.30	Histidine kinase-, DNA gyrase B-, and HSP90-like ATPase	K07645	two-component system, OmpR family, sensor histidine kinase QseC [EC:2.7.13.3]	NA	NA	NA	NA
72807	19.4975	0.806172	NA	NA	COG3087	Cell division protein FtsN (FtsN) (PDB:1UTA)	PF05036.17	SPOR domain	K03749	DedD protein	NA	NA	NA	NA
72911	19.4878	0.805796	NA	NA	COG0494	8-oxo-dGTP pyrophosphatase MutT and related house-cleaning NTP pyrophosphohydrolases, NUDIX family (MutT) (PDB:4V14)	PF00293.32	NUDIX domain	K03574	8-oxo-dGTP diphosphatase [EC:3.6.1.55]	NA	NA	NA	NA
144331	19.4701	0.80542	NA	NA	COG2340	Spore germination protein YkwD and related proteins with CAP (CSP/antigen 5/PR1) domain (YkwD) (PDB:1CFE) (PUBMED:31199835)	PF00188.30	Cysteine-rich secretory protein family	NA	NA	NA	NA	NA	NA
72542	19.4539	0.805043	NA	NA	COG0356	FoF1-type ATP synthase, membrane subunit a (AtpB) (PUBMED:22931285)	PF00119.24	ATP synthase A chain	K02108	F-type H+-transporting ATPase subunit a	M00157	Pathway modules; Energy metabolism; ATP synthesis	NA	NA
19221	19.4408	0.804667	NA	NA	NA	NA	NA	NA	NA	NA	NA	NA	NA	NA
144305	19.3935	0.804291	NA	NA	COG0280!!!COG0281	Phosphotransacetylase (includes Pta, EutD and phosphobutyryltransferase) (Pta) (PDB:1QZT) (PUBMED:28754323)!!!Malic enzyme (SfcA) (PDB:1DO8)	PF01515.23	Phosphate acetyl/butaryl transferase	K00029	malate dehydrogenase (oxaloacetate-decarboxylating)(NADP+) [EC:1.1.1.40]	M00169!!!M00172	Pathway modules; Energy metabolism; Carbon fixation!!!Pathway modules; Energy metabolism; Carbon fixation	NA	NA
144330	19.3602	0.803914	NA	NA	COG3288	NAD/NADP transhydrogenase alpha subunit (PntA) (PDB:1F8G)	PF01262.25	Alanine dehydrogenase/PNT, C-terminal domain	K00324	H+-translocating NAD(P) transhydrogenase subunit alpha [EC:1.6.1.2 7.1.1.1]	NA	NA	NA	NA
72692	19.3476	0.803538	NA	NA	NA	NA	NA	NA	NA	NA	NA	NA	NA	NA
179521	19.3349	0.803161	NA	NA	COG3114	Heme exporter protein D (CcmD)	PF04995.18	Heme exporter protein D (CcmD)	K02196	heme exporter protein D	NA	NA	NA	NA
2455	19.2094	0.802409	NA	NA	COG4783	Outer membrane protein chaperone/metalloprotease BepA/YfgC, contains M48 and TPR domains (BepA) (PDB:6AIT) (PUBMED:24003122)	PF01435.22	Peptidase family M48	K23010	metalloendopeptidase OMA1, mitochondrial [EC:3.4.24.-]	NA	NA	NA	NA
144208	19.2094	0.802409	NA	NA	COG0727	Uncharacterized protein YkgJ, contains CxxCxxCC motif (YkgJ)	PF03692.19	Putative zinc- or iron-chelating domain	K06940	uncharacterized protein	NA	NA	NA	NA
143622	19.2094	0.802409	NA	NA	COG0425	Sulfur carrier protein TusA (tRNA thiolation, molybdenum cofactor biosynthesis) (TusA) (PDB:1DCJ) (PUBMED:23894086)	PF01206.21	Sulfurtransferase TusA	K04085	tRNA 2-thiouridine synthesizing protein A [EC:2.8.1.-]	NA	NA	NA	NA
19191	19.1615	0.801656	NA	NA	COG0021	Transketolase (TktA) (PDB:1AY0)	PF00456.25	Transketolase, thiamine diphosphate binding domain	K00615	transketolase [EC:2.2.1.1]	M00004!!!M00007!!!M00165!!!M00167!!!M00611!!!M00612	Pathway modules; Carbohydrate metabolism; Central carbohydrate metabolism!!!Pathway modules; Carbohydrate metabolism; Central carbohydrate metabolism!!!Pathway modules; Energy metabolism; Carbon fixation!!!Pathway modules; Energy metabolism; Carbon fixation!!!Signature modules; Module set; Metabolic capacity!!!Signature modules; Module set; Metabolic capacity	NA	NA
90257	19.1472	0.80128	NA	NA	COG0780!!!COG2904	NADPH-dependent 7-cyano-7-deazaguanine reductase QueF, C-terminal domain, T-fold superfamily (QueFC) (PDB:3BP1) (PUBMED:14660578;17384645)!!!NADPH-dependent 7-cyano-7-deazaguanine reductase QueF, N-terminal domain (QueFN) (PDB:3BP1)	PF14819.10	Nitrile reductase, 7-cyano-7-deazaguanine-reductase N-term	K06879	7-cyano-7-deazaguanine reductase [EC:1.7.1.13]	NA	NA	NA	NA
72806	19.124	0.800903	NA	NA	COG1651	Protein thiol-disulfide isomerase DsbC (DsbG) (PDB:2HI7)	PF01323.24	DSBA-like thioredoxin domain	K03673	protein dithiol oxidoreductase (disulfide-forming) [EC:1.8.4.15]	NA	NA	NA	NA
108705	19.1152	0.800527	NA	NA	NA	NA	NA	NA	NA	NA	NA	NA	NA	NA
90571	19.1013	0.800151	NA	NA	COG0528	Uridylate kinase (PyrH) (PDB:2BND)	PF00696.32	Amino acid kinase family	K09903	uridylate kinase [EC:2.7.4.22]	M00052	Pathway modules; Nucleotide metabolism; Pyrimidine metabolism	NA	NA
108730	19.0731	0.799774	NA	NA	COG4912	3-methyladenine DNA glycosylase AlkD (AlkD) (PDB:3JX7)	PF08713.15	DNA alkylation repair enzyme	NA	NA	NA	NA	NA	NA
163382	19.0569	0.799398	NA	NA	COG0382	4-hydroxybenzoate polyprenyltransferase (UbiA) (PDB:4OD4) (PUBMED:28830929)	PF01040.22	UbiA prenyltransferase family	K03179	4-hydroxybenzoate polyprenyltransferase [EC:2.5.1.39]	M00117	Pathway modules; Metabolism of cofactors and vitamins; Cofactor and vitamin metabolism	NA	NA
55280	19.0493	0.799021	NA	NA	NA	NA	NA	NA	NA	NA	NA	NA	NA	NA
91071	19.0267	0.798645	NA	NA	COG3243	Poly-beta-hydroxybutyrate synthase (PhaC) (PDB:5XAV)	PF07167.17	Poly-beta-hydroxybutyrate polymerase (PhaC) N-terminus	K03821	poly[(R)-3-hydroxyalkanoate] polymerase subunit PhaC [EC:2.3.1.304]	NA	NA	NA	NA
72835	19.0154	0.798269	NA	NA	NA	NA	NA	NA	NA	NA	NA	NA	NA	NA
179497	19.0045	0.797892	NA	NA	COG2967	Uncharacterized conserved protein ApaG affecting Mg2+/Co2+ transport (ApaG) (PDB:1TZA)	PF04379.18	ApaG domain	K06195	ApaG protein	NA	NA	NA	NA
90368	18.9907	0.797516	NA	NA	COG0243!!!COG2906	Anaerobic selenocysteine-containing dehydrogenase (BisC) (PDB:1EU1)!!!Bacterioferritin-associated ferredoxin (Bfd) (PDB:6E6R)	PF00384.26	Molybdopterin oxidoreductase	K00372	assimilatory nitrate reductase catalytic subunit [EC:1.7.99.-]	M00531!!!M00615	Pathway modules; Energy metabolism; Nitrogen metabolism!!!Signature modules; Module set; Metabolic capacity	NA	NA
55283	18.9871	0.79714	NA	NA	COG0676	D-hexose-6-phosphate mutarotase (YeaD) (PDB:1JOV)	PF01263.24	Aldose 1-epimerase	K01792	glucose-6-phosphate 1-epimerase [EC:5.1.3.15]	NA	NA	NA	NA
90406	18.9757	0.796763	NA	NA	COG2009	Succinate dehydrogenase/fumarate reductase, cytochrome b subunit (SdhC) (PDB:2WU2) (PUBMED:18511537)	PF01127.26	Succinate dehydrogenase/Fumarate reductase transmembrane subunit	K00241	succinate dehydrogenase cytochrome b subunit	M00009!!!M00011!!!M00173!!!M00376!!!M00374!!!M00149!!!M00613!!!M00614	Pathway modules; Carbohydrate metabolism; Central carbohydrate metabolism!!!Pathway modules; Carbohydrate metabolism; Central carbohydrate metabolism!!!Pathway modules; Energy metabolism; Carbon fixation!!!Pathway modules; Energy metabolism; Carbon fixation!!!Pathway modules; Energy metabolism; Carbon fixation!!!Pathway modules; Energy metabolism; ATP synthesis!!!Signature modules; Module set; Me…	NA	NA
19219	18.9008	0.796387	NA	NA	COG0494	8-oxo-dGTP pyrophosphatase MutT and related house-cleaning NTP pyrophosphohydrolases, NUDIX family (MutT) (PDB:4V14)	PF00293.32	NUDIX domain	K08310	dihydroneopterin triphosphate diphosphatase [EC:3.6.1.67]	M00126	Pathway modules; Metabolism of cofactors and vitamins; Cofactor and vitamin metabolism	NA	NA
1189	18.8724	0.795822	NA	NA	COG0839	NADH:ubiquinone oxidoreductase subunit 6 (chain J) (NuoJ) (PDB:4HE8)	PF00499.24	NADH-ubiquinone/plastoquinone oxidoreductase chain 6	K00339	NADH-quinone oxidoreductase subunit J [EC:7.1.1.2]	M00144	Pathway modules; Energy metabolism; ATP synthesis	NA	NA
72848	18.8724	0.795822	NA	NA	COG0300	Short-chain dehydrogenase (YqjQ)	PF00106.29	short chain dehydrogenase	K07124	uncharacterized protein	NA	NA	NA	NA
19208	18.8633	0.795258	NA	NA	COG1018	Flavodoxin/ferredoxin--NADP reductase (Fpr) (PDB:3OZU)	PF00175.25	Oxidoreductase NAD-binding domain	NA	NA	NA	NA	NA	NA
54836	18.8402	0.794881	NA	NA	COG0465	ATP-dependent Zn proteases (HflB) (PDB:1LV7)	PF01434.22	Peptidase family M41	K03798	cell division protease FtsH [EC:3.4.24.-]	NA	NA	NA	NA
143586	18.7963	0.794505	NA	NA	COG2755	Lysophospholipase L1 or related esterase. Includes spore coat protein LipC/YcsK (TesA) (PDB:1BWP)	PF13472.10	GDSL-like Lipase/Acylhydrolase family	NA	NA	NA	NA	NA	NA
90445	18.7627	0.794129	NA	NA	COG4259	Uncharacterized conserved protein, DUF4810 domain	PF16068.9	Domain of unknown function (DUF4810)	NA	NA	NA	NA	NA	NA
19010	18.7351	0.793752	NA	NA	COG0041	Phosphoribosylcarboxyaminoimidazole (NCAIR) mutase (PurE) (PDB:1D7A)	PF00731.24	AIR carboxylase	K01588	5-(carboxyamino)imidazole ribonucleotide mutase [EC:5.4.99.18]	M00048	Pathway modules; Nucleotide metabolism; Purine metabolism	NA	NA
90439	18.7315	0.793376	NA	NA	COG2608	Copper chaperone CopZ (CopZ) (PDB:1AFI)	PF00403.30	Heavy-metal-associated domain	NA	NA	NA	NA	NA	NA
54792	18.7005	0.793	NA	NA	COG0756	dUTP pyrophosphatase (dUTPase) (Dut) (PDB:1DUC)	PF00692.23	dUTPase	K01520	dUTP diphosphatase [EC:3.6.1.23]	M00938	Pathway modules; Nucleotide metabolism; Pyrimidine metabolism	NA	NA
125615	18.6758	0.792435	NA	NA	COG1724	Predicted RNA binding protein YcfA, dsRBD-like fold, HicA-like mRNA interferase family (YcfA) (PDB:1WHZ) (PUBMED:16895922)	PF07927.16	HicA toxin of bacterial toxin-antitoxin,	K07339	mRNA interferase HicA [EC:3.1.-.-]	NA	NA	NA	NA
19088	18.6758	0.792435	NA	NA	COG1270	Cobalamin biosynthesis protein CobD/CbiB (CbiB)	PF03186.17	CobD/Cbib protein	K02227	adenosylcobinamide-phosphate synthase [EC:6.3.1.10]	M00122	Pathway modules; Metabolism of cofactors and vitamins; Cofactor and vitamin metabolism	NA	NA
90497	18.6542	0.791871	NA	NA	NA	NA	NA	NA	NA	NA	NA	NA	NA	NA
90516	18.6526	0.791494	NA	NA	COG1714	Uncharacterized membrane protein YckC, RDD family (YckC)	PF06271.16	RDD family	NA	NA	NA	NA	NA	NA
72811	18.6507	0.791118	NA	NA	COG1981	Protoporphyrinogen oxidase HemJ (unrelated to HemG or HemY) (HemJ) (PUBMED:20823222;21642412;25108393;29925590)	PF03653.17	Uncharacterised protein family (UPF0093)	K08973	protoporphyrinogen IX oxidase [EC:1.3.99.-]	M00121	Pathway modules; Metabolism of cofactors and vitamins; Cofactor and vitamin metabolism	NA	NA
19508	18.6318	0.790741	NA	NA	COG0741	Soluble lytic murein transglycosylase or regulatory protein s ( may contain LysM/invasin domain) (MltE) (PDB:153L)	PF01464.24	Transglycosylase SLT domain	NA	NA	NA	NA	-	GH23.hmm
144301	18.6209	0.790365	NA	NA	NA	NA	NA	NA	NA	NA	NA	NA	NA	NA
125370	18.6053	0.789989	NA	NA	NA	NA	PF06291.15	Bor protein	NA	NA	NA	NA	NA	NA
72856	18.5963	0.789612	NA	NA	COG0759	Membrane-anchored protein YidD, putatitve component of membrane protein insertase Oxa1/YidC/SpoIIIJ (YidD)	PF01809.22	Putative membrane protein insertion efficiency factor	K08998	uncharacterized protein	NA	NA	NA	NA
90486	18.5897	0.789236	NA	NA	COG0521	Molybdopterin biosynthesis enzyme MoaB/MogA (MoaB) (PDB:1DI6) (PUBMED:32239579)	PF00994.28	Probable molybdopterin binding domain	K03831	molybdopterin adenylyltransferase [EC:2.7.7.75]	M00880	Pathway modules; Metabolism of cofactors and vitamins; Cofactor and vitamin metabolism	NA	NA
125369	18.5748	0.78886	NA	NA	NA	NA	PF06291.15	Bor protein	NA	NA	NA	NA	NA	NA
108732	18.5735	0.788483	NA	NA	COG2931	Ca2+-binding protein, RTX toxin-related (PDB:1AF0) (PUBMED:15135544)	PF19077.4	Bacterial Ig-like domain	NA	NA	NA	NA	NA	NA
125465	18.5691	0.788107	NA	NA	COG0664	cAMP-binding domain of CRP or a regulatory subunit of cAMP-dependent protein kinases (Crp) (PDB:1FT9)	PF00027.33	Cyclic nucleotide-binding domain	K10914	CRP/FNR family transcriptional regulator, cyclic AMP receptor protein	NA	NA	NA	NA
90358	18.4849	0.787731	NA	NA	COG0600	ABC-type nitrate/sulfonate/bicarbonate transport system, permease component (TauC)	PF00528.26	Binding-protein-dependent transport system inner membrane component	K15577	nitrate/nitrite transport system permease protein	M00615	Signature modules; Module set; Metabolic capacity	NA	NA
143546	18.4561	0.787354	NA	NA	COG0247	Fe-S cluster-containing oxidoreductase, includes glycolate oxidase subunit GlcF (GlpC)	PF02754.20	Cysteine-rich domain	K11473	glycolate dehydrogenase iron-sulfur subunit [EC:1.1.99.14]	NA	NA	NA	NA
72713	18.4268	0.786978	NA	NA	COG0779	Ribosome maturation factor RimP (RimP) (PDB:1IB8)	PF02576.21	RimP N-terminal domain	K09748	ribosome maturation factor RimP	NA	NA	NA	NA
36824	18.3885	0.786601	NA	NA	NA	NA	NA	NA	NA	NA	NA	NA	NA	NA
56066	18.3362	0.786225	NA	NA	COG2814	Predicted arabinose efflux permease AraJ, MFS family (AraJ) (PDB:4LDS)	NA	NA	NA	NA	NA	NA	NA	NA
125488	18.313	0.785849	NA	NA	COG2931	Ca2+-binding protein, RTX toxin-related (PDB:1AF0) (PUBMED:15135544)	PF17892.5	Cadherin-like domain	NA	NA	NA	NA	NA	NA
108712	18.2947	0.785472	NA	NA	COG0776	Bacterial nucleoid DNA-binding protein IHF-alpha (HimA) (PDB:1B8Z)	PF00216.25	Bacterial DNA-binding protein	K05788	integration host factor subunit beta	NA	NA	NA	NA
19059	18.2826	0.785096	NA	NA	NA	NA	NA	NA	NA	NA	NA	NA	NA	NA
19021	18.2415	0.78472	NA	NA	COG0242	Peptide deformylase (Def) (PDB:1BS4)	PF01327.25	Polypeptide deformylase	K01462	peptide deformylase [EC:3.5.1.88]	NA	NA	NA	NA
18947	18.2392	0.784343	NA	NA	COG1556	L-lactate utilization protein LutC, contains LUD domain (LutC) (PDB:2G40)	PF02589.19	LUD domain	K00782	L-lactate dehydrogenase complex protein LldG	NA	NA	NA	NA
90384	18.1825	0.783967	NA	NA	COG0664	cAMP-binding domain of CRP or a regulatory subunit of cAMP-dependent protein kinases (Crp) (PDB:1FT9)	PF00027.33	Cyclic nucleotide-binding domain	NA	NA	NA	NA	NA	NA
72574	18.1012	0.783591	NA	NA	COG0278	Glutaredoxin-related protein (GrxD) (PDB:1YKA)	PF00462.28	Glutaredoxin	K07390	monothiol glutaredoxin	NA	NA	NA	NA
144217	18.0943	0.783214	NA	NA	COG0536	GTPase involved in cell partioning and DNA repair (Obg) (PDB:1LNZ)	PF01018.26	GTP1/OBG	K03979	GTPase [EC:3.6.5.-]	NA	NA	NA	NA
54800	18.0212	0.782838	NA	NA	COG3198	Uncharacterized conserved protein	NA	NA	K09926	uncharacterized protein	NA	NA	NA	NA
19493	17.9993	0.782461	NA	NA	NA	NA	NA	NA	NA	NA	NA	NA	NA	NA
72809	17.9877	0.782085	NA	NA	COG0515!!!COG0664	Serine/threonine protein kinase (SPS1) (PDB:6G4J)!!!cAMP-binding domain of CRP or a regulatory subunit of cAMP-dependent protein kinases (Crp) (PDB:1FT9)	PF00069.29	Protein kinase domain	K12132	eukaryotic-like serine/threonine-protein kinase [EC:2.7.11.1]	NA	NA	NA	NA
125616	17.9288	0.781521	NA	NA	COG1598	Antitoxin component HicB of the HicAB toxin-antitoxin system (HicB) (PDB:4P78) (PUBMED:19060138)	PF15919.9	HicB_like antitoxin of bacterial toxin-antitoxin system	NA	NA	NA	NA	NA	NA
72573	17.9288	0.781521	NA	NA	COG0163	Flavin prenyltransferase UbiX (UbiX) (PDB:1SBZ) (PUBMED:28754323;26083743)	PF02441.23	Flavoprotein	K03186	flavin prenyltransferase [EC:2.5.1.129]	M00117!!!M00849	Pathway modules; Metabolism of cofactors and vitamins; Cofactor and vitamin metabolism!!!Pathway modules; Biosynthesis of terpenoids and polyketides; Terpenoid backbone biosynthesis	NA	NA
55291	17.9211	0.780956	NA	NA	COG0643!!!COG0745	Chemotaxis protein histidine kinase CheA (CheA) (PDB:1B3Q)!!!DNA-binding response regulator, OmpR family, contains REC and winged-helix (wHTH) domain (OmpR) (PDB:1XHF)	PF01627.27	Hpt domain	K06596	chemosensory pili system protein ChpA (sensor histidine kinase/response regulator)	NA	NA	NA	NA
125556	17.8987	0.78058	NA	NA	NA	NA	NA	NA	NA	NA	NA	NA	NA	NA
56056	17.8947	0.780203	NA	NA	COG3713	Outer membrane scaffolding protein for murein synthesis, MipA/OmpV family (OmpV)	PF06629.16	MltA-interacting protein MipA	K07274	MipA family protein	NA	NA	NA	NA
19213	17.8894	0.779827	NA	NA	NA	NA	NA	NA	NA	NA	NA	NA	NA	NA
54729	17.8668	0.779451	NA	NA	COG2519	tRNA A58 N-methylase Trm61 (Gcd14) (PDB:1I9G)	PF13679.10	Methyltransferase domain	NA	NA	NA	NA	NA	NA
207758	17.8661	0.779074	NA	NA	NA	NA	PF14522.10	Cytochrome c7 and related cytochrome c	NA	NA	NA	NA	NA	NA
125411	17.7865	0.778698	NA	NA	COG2199!!!COG2202	GGDEF domain, diguanylate cyclase (c-di-GMP synthetase) or its enzymatically inactive variants (GGDEF) (PDB:6D9M)!!!PAS domain (PAS) (PDB:2MWG)	PF00990.25	Diguanylate cyclase, GGDEF domain	NA	NA	NA	NA	NA	NA
144206	17.7761	0.778321	NA	NA	COG2972	Sensor histidine kinase YesM (YesM)	PF06580.17	Histidine kinase	K08082	two-component system, LytTR family, sensor histidine kinase AlgZ [EC:2.7.13.3]	NA	NA	NA	NA
38798	17.7648	0.777945	NA	NA	NA	NA	NA	NA	NA	NA	NA	NA	NA	NA
90317	17.7397	0.777569	NA	NA	COG0466	ATP-dependent Lon protease, bacterial type (Lon) (PDB:6ON2)	PF05362.17	Lon protease (S16) C-terminal proteolytic domain	K01338	ATP-dependent Lon protease [EC:3.4.21.53]	NA	NA	NA	NA
72791	17.7302	0.777192	NA	NA	COG0002	N-acetyl-gamma-glutamylphosphate reductase (ArgC) (PDB:3DR3)	PF01118.28	Semialdehyde dehydrogenase, NAD binding domain	K00145	N-acetyl-gamma-glutamyl-phosphate reductase [EC:1.2.1.38]	M00028!!!M00845	Pathway modules; Amino acid metabolism; Arginine and proline metabolism!!!Pathway modules; Amino acid metabolism; Arginine and proline metabolism	NA	NA
207757	17.6812	0.776816	NA	NA	NA	NA	NA	NA	NA	NA	NA	NA	NA	NA
19220	17.6679	0.77644	NA	NA	COG0722	3-deoxy-D-arabino-heptulosonate 7-phosphate (DAHP) synthase (AroG1) (PDB:6U8J)	PF00793.24	DAHP synthetase I family	K01626	3-deoxy-7-phosphoheptulonate synthase [EC:2.5.1.54]	M00022	Pathway modules; Amino acid metabolism; Aromatic amino acid metabolism	NA	NA
90460	17.6266	0.776063	NA	NA	COG0781	Transcription antitermination protein NusB (NusB) (PDB:1EY1) (PUBMED:21652641)	PF01029.22	NusB family	K03625	transcription antitermination protein NusB	NA	NA	NA	NA
72546	17.6241	0.775687	NA	NA	COG3658	Cytochrome b subunit of Ni2+-dependent hydrogenase (CytB)	PF01292.24	Prokaryotic cytochrome b561	NA	NA	NA	NA	NA	NA
18990	17.6086	0.775311	NA	NA	NA	NA	NA	NA	NA	NA	NA	NA	NA	NA
19083	17.5552	0.774934	NA	NA	COG0526	Thiol-disulfide isomerase or thioredoxin (TrxA) (PDB:1XFL)	PF00085.24	Thioredoxin	NA	NA	NA	NA	NA	NA
143566	17.5342	0.774558	NA	NA	NA	NA	NA	NA	NA	NA	NA	NA	NA	NA
143598	17.5281	0.774181	NA	NA	COG0315	Molybdenum cofactor biosynthesis enzyme MoaC (MoaC) (PDB:1EKR) (PUBMED:32239579)	PF01967.25	MoaC family	K03637	cyclic pyranopterin monophosphate synthase [EC:4.6.1.17]	M00880	Pathway modules; Metabolism of cofactors and vitamins; Cofactor and vitamin metabolism	NA	NA
19199	17.5244	0.773805	NA	NA	NA	NA	NA	NA	NA	NA	NA	NA	NA	NA
147925	17.5086	0.773429	NA	NA	COG3383	Predicted molibdopterin-dependent oxidoreductase YjgC (YjgC) (PDB:1AA6)	PF01568.25	Molydopterin dinucleotide binding domain	NA	NA	NA	NA	NA	NA
90514	17.4528	0.773052	NA	NA	COG0347	Nitrogen regulatory protein PII (GlnK) (PDB:2GW8) (PUBMED:24610711)	PF00543.26	Nitrogen regulatory protein P-II	K04751	nitrogen regulatory protein P-II 1	NA	NA	NA	NA
72646	17.4412	0.772676	NA	NA	COG1651	Protein thiol-disulfide isomerase DsbC (DsbG) (PDB:2HI7)	PF13098.10	Thioredoxin-like domain	K03981	thiol:disulfide interchange protein DsbC [EC:5.3.4.1]	NA	NA	NA	NA
90408	17.4383	0.772111	NA	NA	COG0039	Malate/lactate dehydrogenase (Mdh) (PDB:4WLO)	PF02866.22	lactate/malate dehydrogenase, alpha/beta C-terminal domain	K00024	malate dehydrogenase [EC:1.1.1.37]	M00009!!!M00011!!!M00012!!!M00740!!!M00168!!!M00173!!!M00374!!!M00620!!!M00346!!!M00614	Pathway modules; Carbohydrate metabolism; Central carbohydrate metabolism!!!Pathway modules; Carbohydrate metabolism; Central carbohydrate metabolism!!!Pathway modules; Carbohydrate metabolism; Other carbohydrate metabolism!!!Pathway modules; Carbohydrate metabolism; Other carbohydrate metabolism!!!Pathway modules; Energy metabolism; Carbon fixation!!!Pathway modules; Energy metabolism; Carbon fi…	NA	NA
3550	17.4383	0.772111	NA	NA	COG0202	DNA-directed RNA polymerase, alpha subunit/40 kD subunit (RpoA) (PDB:4KN7)	PF01000.30	RNA polymerase Rpb3/RpoA insert domain	K03040	DNA-directed RNA polymerase subunit alpha [EC:2.7.7.6]	NA	NA	NA	NA
1235	17.4307	0.77117	NA	NA	COG1305	Transglutaminase-like enzyme, putative cysteine protease (YebA) (PDB:3ISR)	PF01841.23	Transglutaminase-like superfamily	NA	NA	NA	NA	NA	NA
72920	17.4307	0.77117	NA	NA	COG0861	Tellurite resistance membrane protein TerC (TerC)	PF03741.20	Integral membrane protein TerC family	NA	NA	NA	NA	NA	NA
197886	17.4307	0.77117	NA	NA	COG0652	Peptidyl-prolyl cis-trans isomerase (rotamase) - cyclophilin family (PpiB) (PDB:4DGD)	PF00160.25	Cyclophilin type peptidyl-prolyl cis-trans isomerase/CLD	K03768	peptidyl-prolyl cis-trans isomerase B (cyclophilin B) [EC:5.2.1.8]	NA	NA	NA	NA
72840	17.4066	0.770418	NA	NA	NA	NA	NA	NA	NA	NA	NA	NA	NA	NA
73509	17.3909	0.770041	NA	NA	NA	NA	PF11906.12	Protein of unknown function (DUF3426)	NA	NA	NA	NA	NA	NA
90570	17.3891	0.769665	NA	NA	COG0264	Translation elongation factor EF-Ts (Tsf) (PDB:1EFU)	PF00889.23	Elongation factor TS	K02357	elongation factor Ts	NA	NA	NA	NA
108715	17.3799	0.7691	NA	NA	COG0287	Prephenate dehydrogenase (TyrA) (PDB:2F1K)	PF02153.21	Prephenate dehydrogenase, nucleotide-binding domain	K04517	prephenate dehydrogenase [EC:1.3.1.12]	M00025	Pathway modules; Amino acid metabolism; Aromatic amino acid metabolism	NA	NA
18949	17.3799	0.7691	NA	NA	COG0583	DNA-binding transcriptional regulator, LysR family (LysR) (PDB:2FYI)	PF03466.24	LysR substrate binding domain	K03566	LysR family transcriptional regulator, glycine cleavage system transcriptional activator	NA	NA	NA	NA
72795	17.3728	0.768536	NA	NA	COG1234	Ribonuclease BN, tRNA processing enzyme (ElaC) (PDB:1WW1)	PF12706.11	Beta-lactamase superfamily domain	K00784	ribonuclease Z [EC:3.1.26.11]	NA	NA	NA	NA
19204	17.357	0.76816	NA	NA	COG2907	Predicted flavin-containing amine oxidase (Ppro0129)	PF01593.28	Flavin containing amine oxidoreductase	NA	NA	NA	NA	NA	NA
90390	17.3504	0.767783	NA	NA	NA	NA	NA	NA	NA	NA	NA	NA	NA	NA
22383	17.3261	0.767407	NA	NA	COG4978	GyrI-like small molecule binding domain (BltR2) (PDB:1BOW)	NA	NA	NA	NA	NA	NA	NA	NA
90434	17.2997	0.76703	NA	NA	NA	NA	NA	NA	NA	NA	NA	NA	NA	NA
37682	17.29	0.766654	NA	NA	COG1566	Multidrug resistance efflux pump EmrA (EmrA) (PDB:4TKO)	PF13437.10	HlyD family secretion protein	K12542	membrane fusion protein, adhesin transport system	NA	NA	NA	NA
125404	17.2708	0.766278	NA	NA	COG3027	Cell division protein ZapA, inhibits GTPase activity of FtsZ (ZapA) (PDB:1T3U)	PF05164.17	Cell division protein ZapA	K09888	cell division protein ZapA	NA	NA	NA	NA
146726	17.2485	0.765901	NA	NA	COG2202!!!COG3920	PAS domain (PAS) (PDB:2MWG)!!!Two-component sensor histidine kinase, HisKA and HATPase domains (PDB:4R39)	PF08448.14	PAS fold	K00936	two-component system, sensor histidine kinase PdtaS [EC:2.7.13.3]	NA	NA	NA	NA
18927	17.1747	0.765525	NA	NA	COG0592	DNA polymerase III sliding clamp (beta) subunit, PCNA homolog (DnaN) (PDB:1JQJ)	PF02768.19	DNA polymerase III beta subunit, C-terminal domain	K02338	DNA polymerase III subunit beta [EC:2.7.7.7]	NA	NA	NA	NA
55287	17.1658	0.765149	NA	NA	COG0745	DNA-binding response regulator, OmpR family, contains REC and winged-helix (wHTH) domain (OmpR) (PDB:1XHF)	PF00072.28	Response regulator receiver domain	K02657	twitching motility two-component system response regulator PilG	NA	NA	NA	NA
125480	17.0912	0.764772	NA	NA	COG2896	GTP 3',8-cyclase (molybdenum cofactor biosynthesis protein MoaA) (MoaA) (PDB:1TV7)	PF06463.17	Molybdenum Cofactor Synthesis C	K03639	GTP 3',8-cyclase [EC:4.1.99.22]	M00880	Pathway modules; Metabolism of cofactors and vitamins; Cofactor and vitamin metabolism	NA	NA
125416	17.0877	0.764396	NA	NA	COG2132	Multicopper oxidase with three cupredoxin domains (includes cell division protein FtsP and spore coat protein CotA) (SufI) (PDB:2YXV)	PF07731.18	Multicopper oxidase	K21449	trimeric autotransporter adhesin	NA	NA	NA	NA
19150	17.075	0.76402	NA	NA	COG3631	Ketosteroid isomerase-related protein (YesE) (PDB:1Z1S)	PF12680.11	SnoaL-like domain	K01822	steroid Delta-isomerase [EC:5.3.3.1]	NA	NA	NA	NA
108698	17.0679	0.763643	NA	NA	COG0008	Glutamyl- or glutaminyl-tRNA synthetase (GlnS) (PDB:1EUQ)	PF00749.25	tRNA synthetases class I (E and Q), catalytic domain	K01894	glutamyl-Q tRNA(Asp) synthetase [EC:6.1.1.-]	NA	NA	NA	NA
1234	17.0642	0.763267	NA	NA	COG0804	Urease alpha subunit (UreC) (PDB:5A6T)	PF01979.24	Amidohydrolase family	K01428	urease subunit alpha [EC:3.5.1.5]	NA	NA	NA	NA
143587	17.0499	0.76289	NA	NA	COG1024	Enoyl-CoA hydratase/carnithine racemase (CaiD) (PDB:1DCI)	PF00378.24	Enoyl-CoA hydratase/isomerase	NA	NA	NA	NA	NA	NA
2448	17.0397	0.762514	NA	NA	COG2018	Predicted regulator of Ras-like GTPase activity, Roadblock/LC7/MglB family (PDB:1J3W)	PF03259.21	Roadblock/LC7 domain	K07131	uncharacterized protein	NA	NA	NA	NA
90564	17.0014	0.762138	NA	NA	COG2236	Hypoxanthine phosphoribosyltransferase (Hpt1) (PDB:2JKZ)	PF00156.31	Phosphoribosyl transferase domain	K07101	uncharacterized protein	NA	NA	NA	NA
18998	16.9979	0.761761	NA	NA	COG0541	Signal recognition particle GTPase (Ffh) (PDB:2V3C)	PF00448.26	SRP54-type protein, GTPase domain	K03106	signal recognition particle subunit SRP54 [EC:3.6.5.4]	NA	NA	NA	NA
179496	16.9803	0.761385	NA	NA	COG1741	Redox-sensitive bicupin YhaK, pirin superfamily (YhaK) (PDB:1J1L) (PUBMED:18561187)	PF02678.20	Pirin	K06911	quercetin 2,3-dioxygenase [EC:1.13.11.24]	NA	NA	NA	NA
18973	16.9108	0.761009	NA	NA	COG2324	Uncharacterized membrane protein (PUBMED:15623504)	PF04240.16	Carotenoid biosynthesis protein	NA	NA	NA	NA	NA	NA
19155	16.8706	0.760632	NA	NA	COG2907	Predicted flavin-containing amine oxidase (Ppro0129)	PF01593.28	Flavin containing amine oxidoreductase	K06954	uncharacterized protein	NA	NA	NA	NA
54791	16.8392	0.760256	NA	NA	COG1047	Peptidyl-prolyl cis-trans isomerase, FKBP type (SlpA) (PDB:2M2A)	NA	NA	K03775	FKBP-type peptidyl-prolyl cis-trans isomerase SlyD [EC:5.2.1.8]	NA	NA	NA	NA
108645	16.8319	0.759691	NA	NA	COG0847	DNA polymerase III, epsilon subunit or related 3'-5' exonuclease (DnaQ) (PDB:1J53)	PF00929.28	Exonuclease	K02342	DNA polymerase III subunit epsilon [EC:2.7.7.7]	NA	NA	NA	NA
144234	16.8319	0.759691	NA	NA	COG2853	Lipoprotein subunit MlaA of the ABC-type intermembrane phospholipid transporter Mla (MlaA) (PDB:5NUQ)	PF04333.17	MlaA lipoprotein	K04754	phospholipid-binding lipoprotein MlaA	NA	NA	NA	NA
2862	16.8082	0.758562	NA	NA	COG0690	Preprotein translocase subunit SecE (SecE) (PDB:5MG3) (PUBMED:29684280)	PF00584.24	SecE/Sec61-gamma subunits of protein translocation complex	K03073	preprotein translocase subunit SecE	NA	NA	NA	NA
108643	16.8082	0.758562	NA	NA	NA	NA	NA	NA	NA	NA	NA	NA	NA	NA
125501	16.8082	0.758562	NA	NA	COG2050	Acyl-CoA thioesterase PaaI, contains HGG motif (PaaI) (PDB:1PSU)	PF03061.26	Thioesterase superfamily	NA	NA	NA	NA	NA	NA
72577	16.8082	0.758562	NA	NA	COG0373	Glutamyl-tRNA reductase (HemA) (PDB:2XOE)	PF05201.19	Glutamyl-tRNAGlu reductase, N-terminal domain	K02492	glutamyl-tRNA reductase [EC:1.2.1.70]	M00846!!!M00121!!!M00926	Pathway modules; Metabolism of cofactors and vitamins; Cofactor and vitamin metabolism!!!Pathway modules; Metabolism of cofactors and vitamins; Cofactor and vitamin metabolism!!!Pathway modules; Metabolism of cofactors and vitamins; Cofactor and vitamin metabolism	NA	NA
125438	16.7995	0.757621	NA	NA	COG0683	ABC-type branched-chain amino acid transport system, periplasmic component (LivK) (PDB:1USG)	PF00034.25	Cytochrome c	NA	NA	NA	NA	NA	NA
90300	16.7679	0.757245	NA	NA	COG4727	Uncharacterized conserved protein, DUF2145 domain	PF09916.13	Uncharacterized protein conserved in bacteria (DUF2145)	NA	NA	NA	NA	NA	NA
55290	16.7663	0.756869	NA	NA	COG0840	Methyl-accepting chemotaxis protein (MCP) (Tar) (PDB:1QU7)	PF00015.25	Methyl-accepting chemotaxis protein (MCP) signalling domain	K02660	twitching motility protein PilJ	NA	NA	NA	NA
125483	16.7466	0.756492	NA	NA	COG2924	Fe-S cluster biosynthesis and repair protein YggX (YggX) (PDB:1T07) (PUBMED:24421039)	PF04362.18	Bacterial Fe(2+) trafficking	NA	NA	NA	NA	NA	NA
54830	16.7315	0.756116	NA	NA	COG0581	ABC-type phosphate transport system, permease component (PstA)	PF00528.26	Binding-protein-dependent transport system inner membrane component	K02038	phosphate transport system permease protein	NA	NA	NA	NA
125546	16.7048	0.75574	NA	NA	COG0024	Methionine aminopeptidase (Map) (PDB:3J2I)	PF00557.28	Metallopeptidase family M24	K01265	methionyl aminopeptidase [EC:3.4.11.18]	NA	NA	NA	NA
143549	16.689	0.755363	NA	NA	NA	NA	NA	NA	NA	NA	NA	NA	NA	NA
125365	16.6779	0.754987	NA	NA	COG5559	Uncharacterized conserved protein, DUF2281 domain	PF10047.13	Protein of unknown function (DUF2281)	NA	NA	NA	NA	NA	NA
143616	16.6349	0.75461	NA	NA	COG1937	DNA-binding transcriptional regulator, FrmR family (FrmR) (PDB:2HH7)	PF02583.21	Metal-sensitive transcriptional repressor	K21600	CsoR family transcriptional regulator, copper-sensing transcriptional repressor	NA	NA	NA	NA
73506	16.6227	0.754234	NA	NA	COG0511	Biotin carboxyl carrier protein (AccB) (PDB:1A6X)	PF00364.26	Biotin-requiring enzyme	K02160	acetyl-CoA carboxylase biotin carboxyl carrier protein	M00376!!!M00082!!!M00613	Pathway modules; Energy metabolism; Carbon fixation!!!Pathway modules; Lipid metabolism; Fatty acid metabolism!!!Signature modules; Module set; Metabolic capacity	NA	NA
72561	16.595	0.753858	NA	NA	COG1210	UTP-glucose-1-phosphate uridylyltransferase (GalU) (PDB:2E3D)	PF00483.27	Nucleotidyl transferase	K00963	UTP--glucose-1-phosphate uridylyltransferase [EC:2.7.7.9]	M00129!!!M00854!!!M00549	Pathway modules; Carbohydrate metabolism; Other carbohydrate metabolism!!!Pathway modules; Carbohydrate metabolism; Other carbohydrate metabolism!!!Pathway modules; Carbohydrate metabolism; Other carbohydrate metabolism	NA	NA
72709	16.5908	0.753481	NA	NA	COG0130	tRNA U55 pseudouridine synthase TruB, may also work on U342 of tmRNA (TruB) (PDB:1K8W)	PF01509.22	TruB family pseudouridylate synthase (N terminal domain)	K03177	tRNA pseudouridine55 synthase [EC:5.4.99.25]	NA	NA	NA	NA
19016	16.5678	0.753105	NA	NA	COG0152	Phosphoribosylaminoimidazole-succinocarboxamide synthase (PurC) (PDB:1A48)	PF01259.22	SAICAR synthetase	K01923	phosphoribosylaminoimidazole-succinocarboxamide synthase [EC:6.3.2.6]	M00048	Pathway modules; Nucleotide metabolism; Purine metabolism	NA	NA
90286	16.5558	0.752729	NA	NA	COG4255	Uncharacterized conserved protein	NA	NA	NA	NA	NA	NA	NA	NA
72816	16.5362	0.752352	NA	NA	COG0115	Branched-chain amino acid aminotransferase/4-amino-4-deoxychorismate lyase (IlvE) (PDB:1A3G)	PF01063.23	Amino-transferase class IV	K00824	D-alanine transaminase [EC:2.6.1.21]	NA	NA	NA	NA
19186	16.5058	0.751976	NA	NA	NA	NA	NA	NA	NA	NA	NA	NA	NA	NA
125587	16.5016	0.7516	NA	NA	NA	NA	NA	NA	NA	NA	NA	NA	NA	NA
72858	16.5004	0.751223	NA	NA	NA	NA	NA	NA	NA	NA	NA	NA	NA	NA
90443	16.4923	0.750847	NA	NA	COG1462	Curli biogenesis system outer membrane secretion channel CsgG (CsgG) (PDB:3X2R) (PUBMED:24417346)	PF03783.18	Curli production assembly/transport component CsgG	NA	NA	NA	NA	NA	NA
36765	16.4862	0.75047	NA	NA	COG3812	Uncharacterized conserved protein, DUF1993 domain (PDB:2OQM)	PF09351.14	Domain of unknown function (DUF1993)	K09983	uncharacterized protein	NA	NA	NA	NA
18959	16.4816	0.750094	NA	NA	COG3917	2-hydroxychromene-2-carboxylate isomerase (NahD)	PF01323.24	DSBA-like thioredoxin domain	NA	NA	NA	NA	NA	NA
72610	16.4454	0.749718	NA	NA	COG0446!!!COG3453	NADPH-dependent 2,4-dienoyl-CoA reductase, sulfur reductase, or a related oxidoreductase (FadH2) (PDB:1VRQ)!!!Predicted phosphohydrolase, protein tyrosine phosphatase (PTP) superfamily, DUF442 family (PDB:2F46)	PF04273.17	Beta-lactamase hydrolase-like protein, phosphatase-like domain	K17218	sulfide:quinone oxidoreductase [EC:1.8.5.4]	NA	NA	NA	NA
38788	16.4383	0.749341	NA	NA	COG1364	Glutamate N-acetyltransferase (ornithine transacetylase) (ArgJ) (PDB:1VRA)	PF01960.22	ArgJ family	K00620	glutamate N-acetyltransferase / amino-acid N-acetyltransferase [EC:2.3.1.35 2.3.1.1]	M00028	Pathway modules; Amino acid metabolism; Arginine and proline metabolism	NA	NA
1238	16.4269	0.748777	NA	NA	COG2371	Urease accessory protein UreE (UreE) (PDB:1EAR)	PF05194.16	UreE urease accessory protein, C-terminal domain	K03187	urease accessory protein	NA	NA	NA	NA
72785	16.4269	0.748777	NA	NA	COG0241	Histidinol phosphatase/D-glycero-mannoheptose bisphosphatephosphatase, HAD superfamily (HisB1/GmhB) (PDB:2GMW) (PUBMED:20050615;20050614)	PF00702.30	haloacid dehalogenase-like hydrolase	K03273	D-glycero-D-manno-heptose 1,7-bisphosphate phosphatase [EC:3.1.3.82 3.1.3.83]	M00064	Pathway modules; Glycan metabolism; Lipopolysaccharide metabolism	NA	NA
125487	16.4183	0.748212	NA	NA	NA	NA	NA	NA	NA	NA	NA	NA	NA	NA
72825	16.408	0.747836	NA	NA	COG0702	Uncharacterized conserved protein YbjT, contains NAD(P)-binding and DUF2867 domains (YbjT) (PDB:5L3Z)	PF01370.25	NAD dependent epimerase/dehydratase family	K03953	NADH dehydrogenase (ubiquinone) 1 alpha subcomplex subunit 9	M00146	Pathway modules; Energy metabolism; ATP synthesis	NA	NA
90452	16.3946	0.74746	NA	NA	COG2084	3-hydroxyisobutyrate dehydrogenase or related beta-hydroxyacid dehydrogenase (MmsB) (PDB:1I36)	PF03446.19	NAD binding domain of 6-phosphogluconate dehydrogenase	K00020	3-hydroxyisobutyrate dehydrogenase [EC:1.1.1.31]	NA	NA	NA	NA
72905	16.3901	0.747083	NA	NA	COG1487	Ribonuclease/mRNA interferase VapC, contains PIN domain (VapC) (PDB:3TND)	PF01850.25	PIN domain	NA	NA	NA	NA	NA	NA
73500	16.3832	0.746707	NA	NA	COG0810	Periplasmic protein TonB, links inner and outer membranes (TonB) (PDB:1IHR)	PF03544.18	Gram-negative bacterial TonB protein C-terminal	K03832	periplasmic protein TonB	NA	NA	NA	NA
19060	16.3772	0.74633	NA	NA	NA	NA	NA	NA	NA	NA	NA	NA	NA	NA
19183	16.3697	0.745954	NA	NA	NA	NA	NA	NA	NA	NA	NA	NA	NA	NA
143561	16.3501	0.745578	NA	NA	COG1238	Uncharacterized membrane protein YqaA, VTT domain (YgaA)	PF09335.15	SNARE associated Golgi protein	NA	NA	NA	NA	NA	NA
162644	16.3075	0.745201	NA	NA	COG2148	Sugar transferase involved in LPS biosynthesis (colanic, teichoic acid) (WcaJ) (PDB:5W7L)	PF02397.20	Bacterial sugar transferase	NA	NA	NA	NA	NA	NA
36805	16.2989	0.744825	NA	NA	COG2353	Polyisoprenoid-binding periplasmic protein YceI (YceI) (PDB:1WUB) (PUBMED:15741337;20236316)	PF04264.17	YceI-like domain	NA	NA	NA	NA	NA	NA
72833	16.266	0.744449	NA	NA	COG1539	Dihydroneopterin aldolase (FolB) (PDB:1B9L)	PF02152.22	Dihydroneopterin aldolase	K01633	7,8-dihydroneopterin aldolase/epimerase/oxygenase [EC:4.1.2.25 5.1.99.8 1.13.11.81]	M00126!!!M00840	Pathway modules; Metabolism of cofactors and vitamins; Cofactor and vitamin metabolism!!!Pathway modules; Metabolism of cofactors and vitamins; Cofactor and vitamin metabolism	NA	NA
19045	16.2628	0.744072	NA	NA	COG2038	NaMN:DMB phosphoribosyltransferase (CobT) (PDB:1D0S)	PF02277.21	Phosphoribosyltransferase	K00768	nicotinate-nucleotide--dimethylbenzimidazole phosphoribosyltransferase [EC:2.4.2.21]	M00122	Pathway modules; Metabolism of cofactors and vitamins; Cofactor and vitamin metabolism	NA	NA
36821	16.2589	0.743696	NA	NA	COG2931	Ca2+-binding protein, RTX toxin-related (PDB:1AF0) (PUBMED:15135544)	PF19077.4	Bacterial Ig-like domain	NA	NA	NA	NA	NA	NA
1163	16.2398	0.74332	NA	NA	COG1028	NAD(P)-dependent dehydrogenase, short-chain alcohol dehydrogenase family (FabG) (PDB:6L1H)	PF13561.10	Enoyl-(Acyl carrier protein) reductase	NA	NA	NA	NA	NA	NA
144223	16.2234	0.742943	NA	NA	COG1080	Phosphoenolpyruvate-protein kinase (PTS system EI component in bacteria) (PtsA) (PDB:1EZA)	PF02896.22	PEP-utilising enzyme, PEP-binding domain	K08483	phosphoenolpyruvate-protein phosphotransferase (PTS system enzyme I) [EC:2.7.3.9]	NA	NA	NA	NA
1171	16.1857	0.742379	NA	NA	COG2199	GGDEF domain, diguanylate cyclase (c-di-GMP synthetase) or its enzymatically inactive variants (GGDEF) (PDB:6D9M)	PF00990.25	Diguanylate cyclase, GGDEF domain	NA	NA	NA	NA	NA	NA
90544	16.1857	0.742379	NA	NA	COG4105	Outer membrane protein assembly factor BamD, BamD/ComL family (BamD) (PDB:2YHC)	PF13525.10	Outer membrane lipoprotein	K05807	outer membrane protein assembly factor BamD	NA	NA	NA	NA
54858	16.1728	0.741814	NA	NA	COG4327	Uncharacterized membrane protein, DUF4212 domain	PF13937.10	Domain of unknown function (DUF4212)	NA	NA	NA	NA	NA	NA
90356	16.147	0.741438	NA	NA	NA	NA	NA	NA	NA	NA	NA	NA	NA	NA
36807	16.1322	0.741061	NA	NA	COG0516!!!COG2524	IMP dehydrogenase/GMP reductase (GuaB) (PDB:1B3O)!!!Predicted transcriptional regulator, contains C-terminal CBS domains	PF00478.29	IMP dehydrogenase / GMP reductase domain	K00088	IMP dehydrogenase [EC:1.1.1.205]	M00050	Pathway modules; Nucleotide metabolism; Purine metabolism	NA	NA
2868	16.1242	0.740685	NA	NA	COG0085	DNA-directed RNA polymerase, beta subunit/140 kD subunit (RpoB) (PDB:5UAJ)	PF00562.32	RNA polymerase Rpb2, domain 6	K03043	DNA-directed RNA polymerase subunit beta [EC:2.7.7.6]	NA	NA	NA	NA
36728	16.1145	0.740309	NA	NA	COG1653	ABC-type glycerol-3-phosphate transport system, periplasmic component (UgpB) (PDB:2Z8D)	PF01547.29	Bacterial extracellular solute-binding protein	K17315	glucose/mannose transport system substrate-binding protein	NA	NA	NA	NA
54842	16.0725	0.739744	NA	NA	COG0505	Carbamoylphosphate synthase small subunit (CarA) (PDB:1C30)	PF00117.32	Glutamine amidotransferase class-I	K01956	carbamoyl-phosphate synthase small subunit [EC:6.3.5.5]	M00051	Pathway modules; Nucleotide metabolism; Pyrimidine metabolism	NA	NA
90520	16.0725	0.739744	NA	NA	COG0028	Acetolactate synthase large subunit or other thiamine pyrophosphate-requiring enzyme (IlvB) (PDB:1BFD)	PF02775.25	Thiamine pyrophosphate enzyme, C-terminal TPP binding domain	K01652	acetolactate synthase I/II/III large subunit [EC:2.2.1.6]	M00019!!!M00570	Pathway modules; Amino acid metabolism; Branched-chain amino acid metabolism!!!Pathway modules; Amino acid metabolism; Branched-chain amino acid metabolism	NA	NA
92468	16.0415	0.73918	NA	NA	NA	NA	NA	NA	NA	NA	NA	NA	NA	NA
1236	16.0078	0.738803	NA	NA	COG0217	Transcriptional and/or translational regulatory protein YebC/TACO1 (TACO1) (PDB:1KON)	PF01709.24	TACO1/YebC second and third domain	K18189	translational activator of cytochrome c oxidase 1	NA	NA	NA	NA
1220	16.0009	0.738427	NA	NA	COG2233	Xanthine/uracil permease (UraA) (PDB:3QE7)	PF00860.24	Permease family	K24206	uric acid transporter	NA	NA	NA	NA
19043	15.98	0.737862	NA	NA	COG1765	Uncharacterized OsmC-related protein (YhfA) (PDB:1LQL)	PF02566.23	OsmC-like protein	K07397	putative redox protein	NA	NA	NA	NA
19495	15.98	0.737862	NA	NA	COG0502	Biotin synthase or related enzyme (BioB) (PDB:1R30)	PF06968.17	Biotin and Thiamin Synthesis associated domain	K01012	biotin synthase [EC:2.8.1.6]	M00123!!!M00950!!!M00573!!!M00577	Pathway modules; Metabolism of cofactors and vitamins; Cofactor and vitamin metabolism!!!Pathway modules; Metabolism of cofactors and vitamins; Cofactor and vitamin metabolism!!!Pathway modules; Metabolism of cofactors and vitamins; Cofactor and vitamin metabolism!!!Pathway modules; Metabolism of cofactors and vitamins; Cofactor and vitamin metabolism	NA	NA
162635	15.9752	0.737298	NA	NA	COG3971	2-keto-4-pentenoate hydratase (MhpD) (PDB:1SV6)	PF01063.23	Amino-transferase class IV	K02619	4-amino-4-deoxychorismate lyase [EC:4.1.3.38]	NA	NA	NA	NA
55303	15.9501	0.736921	NA	NA	COG2197	DNA-binding response regulator, NarL/FixJ family, contains REC and HTH domains (CitB) (PDB:1A04)	PF00072.28	Response regulator receiver domain	NA	NA	NA	NA	NA	NA
19101	15.945	0.736545	NA	NA	COG0628	Predicted PurR-regulated permease PerM (PerM)	PF01594.20	AI-2E family transporter	NA	NA	NA	NA	NA	NA
36825	15.9367	0.736169	NA	NA	NA	NA	NA	NA	NA	NA	NA	NA	NA	NA
125588	15.9236	0.735792	NA	NA	NA	NA	PF20125.3	Family of unknown function (DUF6515)	NA	NA	NA	NA	NA	NA
90367	15.8914	0.735416	NA	NA	COG2146	Ferredoxin subunit of nitrite reductase or a ring-hydroxylating dioxygenase (NirD) (PDB:1FQT) (PUBMED:23844911)	PF00355.30	Rieske [2Fe-2S] domain	K26138	nitrite reductase [NAD(P)H] small subunit [EC:1.7.1.4]	M00531	Pathway modules; Energy metabolism; Nitrogen metabolism	NA	NA
37698	15.8348	0.73504	NA	NA	COG0265	Periplasmic serine protease, S1-C subfamily, contain C-terminal PDZ domain (DegQ) (PDB:2HGA) (PUBMED:29686141)	PF13365.10	Trypsin-like peptidase domain	K04771	serine protease Do [EC:3.4.21.107]	NA	NA	NA	NA
19152	15.8338	0.734663	NA	NA	NA	NA	PF12915.11	Protein of unknown function (DUF3833)	NA	NA	NA	NA	NA	NA
72567	15.833	0.734287	NA	NA	COG0442	Prolyl-tRNA synthetase (ProS) (PDB:5XIF)	PF00587.29	tRNA synthetase class II core domain (G, H, P, S and T)	K01881	prolyl-tRNA synthetase [EC:6.1.1.15]	NA	NA	NA	NA
144231	15.8287	0.73391	NA	NA	COG1737	DNA-binding transcriptional regulator, MurR/RpiR family, contains HTH and SIS domains (RpiR) (PDB:2O3F)	PF01380.26	SIS domain	K19337	RpiR family transcriptional regulator, carbohydrate utilization regulator	NA	NA	NA	NA
18969	15.8195	0.733346	NA	NA	COG3234	Uncharacterized conserved protein YfaT, DUF1175 family (yfaT)	PF06672.15	Protein of unknown function (DUF1175)	K09934	uncharacterized protein	NA	NA	NA	NA
36838	15.8195	0.733346	NA	NA	COG4682	Uncharacterized membrane protein YiaA (YiaA)	PF05360.18	yiaA/B two helix domain	NA	NA	NA	NA	NA	NA
19042	15.8086	0.732781	NA	NA	COG2941	Demethoxyubiquinone hydroxylase, CLK1/Coq7/Cat5 family (ubiquinone biosynthesis) (Coq7)	PF03232.17	Ubiquinone biosynthesis protein COQ7	K06134	3-demethoxyubiquinol 3-hydroxylase [EC:1.14.99.60]	M00117!!!M00128	Pathway modules; Metabolism of cofactors and vitamins; Cofactor and vitamin metabolism!!!Pathway modules; Metabolism of cofactors and vitamins; Cofactor and vitamin metabolism	NA	NA
19147	15.8043	0.732405	NA	NA	NA	NA	NA	NA	NA	NA	NA	NA	NA	NA
72672	15.8005	0.732029	NA	NA	COG3832	Chalcone/flavanone-binding protein YndB, AHSA1/START/SRPBCC domain (YndB) (PDB:2KTE) (PUBMED:20818668)	PF08327.15	Activator of Hsp90 ATPase homolog 1-like protein	NA	NA	NA	NA	NA	NA
72597	15.7913	0.731652	NA	NA	COG2204	DNA-binding transcriptional response regulator, NtrC family, contains REC, AAA-type ATPase, and a Fis-type DNA-binding domains (AtoC) (PDB:1ZY2)	PF00072.28	Response regulator receiver domain	NA	NA	NA	NA	NA	NA
179516	15.7687	0.731276	NA	NA	COG4235	Cytochrome c-type biogenesis protein CcmH/NrfG (NrfG)	PF00515.32	Tetratricopeptide repeat	NA	NA	NA	NA	NA	NA
54795	15.7482	0.7309	NA	NA	COG1278	Cold shock protein, CspA family (CspC) (PDB:1C9O)	PF00313.26	'Cold-shock' DNA-binding domain	K03704	cold shock protein	NA	NA	NA	NA
143559	15.727	0.730523	NA	NA	COG0629	Single-stranded DNA-binding protein (Ssb) (PDB:1EQQ)	PF00436.29	Single-strand binding protein family	K03111	single-strand DNA-binding protein	NA	NA	NA	NA
19092	15.7229	0.730147	NA	NA	COG0806	Ribosomal 30S subunit maturation factor RimM, required for 16S rRNA processing (RimM) (PDB:2QGG)	PF01782.22	RimM N-terminal domain	K02860	16S rRNA processing protein RimM	NA	NA	NA	NA
90411	15.6877	0.72977	NA	NA	COG3865	Glyoxalase superfamily enzyme, possible 3-demethylubiquinone-9 3-methyltransferase (PDB:1TSJ)	PF06983.17	3-demethylubiquinone-9 3-methyltransferase	NA	NA	NA	NA	NA	NA
3566	15.6694	0.729394	NA	NA	COG0093	Ribosomal protein L14 (RplN) (PDB:4V4H)	PF00238.23	Ribosomal protein L14p/L23e	K02874	large subunit ribosomal protein L14	NA	NA	NA	NA
90337	15.657	0.729018	iron_aquisition-siderophore_transport_potential	ExbD-family	COG0848	Biopolymer transport protein ExbD (ExbD) (PDB:2JWK)	PF02472.20	Biopolymer transport protein ExbD/TolR	K03559	biopolymer transport protein ExbD	NA	NA	NA	NA
73503	15.6521	0.728641	NA	NA	NA	NA	NA	NA	NA	NA	NA	NA	NA	NA
144300	15.6479	0.728265	NA	NA	NA	NA	PF14522.10	Cytochrome c7 and related cytochrome c	NA	NA	NA	NA	NA	NA
108693	15.64	0.727889	NA	NA	NA	NA	NA	NA	NA	NA	NA	NA	NA	NA
19037	15.6395	0.727512	NA	NA	COG5009	Membrane carboxypeptidase/penicillin-binding protein (MrcA) (PDB:3D0F)	PF00912.26	Transglycosylase	K05366	penicillin-binding protein 1A [EC:2.4.1.129 3.4.16.4]	NA	NA	-	GT51.hmm
72654	15.6355	0.727136	NA	NA	NA	NA	NA	NA	NA	NA	NA	NA	NA	NA
72719	15.6136	0.72676	NA	NA	COG0589!!!COG3945	Nucleotide-binding universal stress protein, UspA family (UspA) (PDB:1JMV)!!!Hemerythrin domain	PF00582.30	Universal stress protein family	NA	NA	NA	NA	NA	NA
143597	15.613	0.726383	NA	NA	COG3307	O-antigen ligase (RfaL)	PF04932.19	O-Antigen ligase	K02847	O-antigen ligase [EC:2.4.1.-]	NA	NA	NA	NA
19222	15.5774	0.726007	NA	NA	COG5495	Predicted oxidoreductase, contains short-chain dehydrogenase (SDR) and DUF2520 domains	PF10728.13	Domain of unknown function (DUF2520)	NA	NA	NA	NA	NA	NA
72781	15.5669	0.72563	NA	NA	COG0057	Glyceraldehyde-3-phosphate dehydrogenase/erythrose-4-phosphate dehydrogenase (GapA) (PDB:3ZDF)	PF02800.24	Glyceraldehyde 3-phosphate dehydrogenase, C-terminal domain	K00134	glyceraldehyde 3-phosphate dehydrogenase (phosphorylating) [EC:1.2.1.12]	M00001!!!M00002!!!M00003!!!M00308!!!M00552!!!M00165!!!M00166!!!M00611!!!M00612	Pathway modules; Carbohydrate metabolism; Central carbohydrate metabolism!!!Pathway modules; Carbohydrate metabolism; Central carbohydrate metabolism!!!Pathway modules; Carbohydrate metabolism; Central carbohydrate metabolism!!!Pathway modules; Carbohydrate metabolism; Central carbohydrate metabolism!!!Pathway modules; Carbohydrate metabolism; Other carbohydrate metabolism!!!Pathway modules; Ener…	NA	NA
90393	15.5452	0.725254	NA	NA	COG4185	Predicted ABC-type ATPase or kinase	PF06414.16	Zeta toxin	NA	NA	NA	NA	NA	NA
1232	15.5413	0.724878	NA	NA	COG2370	Hydrogenase/urease accessory protein HupE (HupE)	PF04955.16	HupE / UreJ protein	K03192	urease accessory protein	NA	NA	NA	NA
91057	15.5153	0.724501	NA	NA	NA	NA	NA	NA	NA	NA	NA	NA	NA	NA
19189	15.4909	0.724125	NA	NA	COG0158	Fructose-1,6-bisphosphatase (Fbp) (PDB:1BK4)	PF00316.24	Fructose-1-6-bisphosphatase, N-terminal domain	K03841	fructose-1,6-bisphosphatase I [EC:3.1.3.11]	M00003!!!M00165!!!M00167!!!M00344!!!M00611!!!M00612	Pathway modules; Carbohydrate metabolism; Central carbohydrate metabolism!!!Pathway modules; Energy metabolism; Carbon fixation!!!Pathway modules; Energy metabolism; Carbon fixation!!!Pathway modules; Energy metabolism; Methane metabolism!!!Signature modules; Module set; Metabolic capacity!!!Signature modules; Module set; Metabolic capacity	NA	NA
19093	15.4558	0.723749	NA	NA	COG0228	Ribosomal protein S16 (RpsP) (PDB:4V4H)	PF00886.23	Ribosomal protein S16	K02959	small subunit ribosomal protein S16	NA	NA	NA	NA
54797	15.4226	0.723372	NA	NA	COG2836	Uncharacterized membrane protein, DsbD domain (DsbD) (PUBMED:17768248)	PF13386.10	Cytochrome C biogenesis protein transmembrane region	K09792	uncharacterized protein	NA	NA	NA	NA
19153	15.4075	0.722996	NA	NA	COG2230	Cyclopropane fatty-acyl-phospholipid synthase and related methyltransferases (Cfa) (PDB:5Z9O)	PF02353.24	Mycolic acid cyclopropane synthetase	K00574	cyclopropane-fatty-acyl-phospholipid synthase [EC:2.1.1.79]	NA	NA	NA	NA
19017	15.4036	0.722619	NA	NA	COG0191	Fructose/tagatose bisphosphate aldolase (Fba) (PDB:1B57)	PF01116.24	Fructose-bisphosphate aldolase class-II	K01624	fructose-bisphosphate aldolase, class II [EC:4.1.2.13]	M00001!!!M00003!!!M00165!!!M00167!!!M00345!!!M00344!!!M00611!!!M00612	Pathway modules; Carbohydrate metabolism; Central carbohydrate metabolism!!!Pathway modules; Carbohydrate metabolism; Central carbohydrate metabolism!!!Pathway modules; Energy metabolism; Carbon fixation!!!Pathway modules; Energy metabolism; Carbon fixation!!!Pathway modules; Energy metabolism; Methane metabolism!!!Pathway modules; Energy metabolism; Methane metabolism!!!Signature modules; Module…	NA	NA
1191	15.3639	0.722243	NA	NA	COG1005	NADH:ubiquinone oxidoreductase subunit 1 (chain H) (NuoH) (PDB:6HUM)	PF00146.25	NADH dehydrogenase	K00337	NADH-quinone oxidoreductase subunit H [EC:7.1.1.2]	M00144	Pathway modules; Energy metabolism; ATP synthesis	NA	NA
72609	15.3615	0.721867	NA	NA	COG0491	Glyoxylase or a related metal-dependent hydrolase, beta-lactamase superfamily II (GloB) (PDB:1QH3) (PUBMED:25670698)	PF00753.31	Metallo-beta-lactamase superfamily	K17725	sulfur dioxygenase [EC:1.13.11.18]	NA	NA	NA	NA
108708	15.35	0.72149	NA	NA	COG0463	Glycosyltransferase involved in cell wall bisynthesis (WcaA) (PDB:5MLZ)	PF14063.10	Protein of unknown function (DUF4254)	NA	NA	NA	NA	NA	NA
90415	15.3262	0.721114	NA	NA	COG0826	23S rRNA C2501 and tRNA U34 5'-hydroxylation protein RlhA/YrrN/YrrO, U32 peptidase family (RlhA) (PDB:5D88) (PUBMED:31253794;31358606)	PF01136.23	Peptidase family U32	K08303	U32 family peptidase [EC:3.4.-.-]	NA	NA	NA	NA
90501	15.2956	0.720738	NA	NA	COG3950	Predicted ATP-binding protein involved in virulence	PF13175.10	AAA ATPase domain	NA	NA	NA	NA	NA	NA
72867	15.2849	0.720361	NA	NA	COG0193	Peptidyl-tRNA hydrolase (Pth) (PDB:1RYB) (PUBMED:11835511)	PF01195.23	Peptidyl-tRNA hydrolase	K01056	peptidyl-tRNA hydrolase, PTH1 family [EC:3.1.1.29]	NA	NA	NA	NA
19151	15.2726	0.719985	NA	NA	COG0300	Short-chain dehydrogenase (YqjQ)	PF00106.29	short chain dehydrogenase	NA	NA	NA	NA	NA	NA
72707	15.2631	0.719609	NA	NA	COG1106	ATPase/GTPase, AAA15 family	PF13304.10	AAA domain, putative AbiEii toxin, Type IV TA system	K06926	uncharacterized protein	NA	NA	NA	NA
90360	15.2535	0.719232	NA	NA	COG2831	Hemolysin activation/secretion protein (FhaC) (PDB:2MHJ)	PF03865.17	Haemolysin secretion/activation protein ShlB/FhaC/HecB	K07326	hemolysin activation/secretion protein	NA	NA	NA	NA
125374	15.2487	0.718856	NA	NA	COG4094	Uncharacterized membrane protein	PF07298.15	NnrU protein	NA	NA	NA	NA	NA	NA
72586	15.242	0.718479	NA	NA	COG1087	UDP-glucose 4-epimerase (GalE) (PDB:1A9Y)	PF01370.25	NAD dependent epimerase/dehydratase family	K01784	UDP-glucose 4-epimerase [EC:5.1.3.2]	M00632	Pathway modules; Carbohydrate metabolism; Other carbohydrate metabolism	NA	NA
162647	15.2199	0.718103	NA	NA	COG0489	Fe-S cluster carrier ATPase, Mrp/ApbC/NBP35 family (Mrp) (PDB:2PH1) (PUBMED:18616280;19114487;31709520)	PF13614.10	AAA domain	K00903	protein-tyrosine kinase [EC:2.7.10.3]	NA	NA	NA	NA
36766	15.2163	0.717727	NA	NA	COG3016	Putative heme-binding protein PhuW (PhuW) (PDB:2G5G) (PUBMED:16950397)	PF04187.17	Haem-binding uptake, Tiki superfamily, ChaN	NA	NA	NA	NA	NA	NA
19015	15.2159	0.71735	NA	NA	NA	NA	NA	NA	NA	NA	NA	NA	NA	NA
72916	15.2018	0.716974	NA	NA	COG2804	Type II secretory pathway ATPase GspE/PulE or T4P pilus assembly pathway ATPase PilB (PulE) (PDB:4KSR)	PF00437.24	Type II/IV secretion system protein	K02652	type IV pilus assembly protein PilB	NA	NA	NA	NA
19116	15.1885	0.716598	NA	NA	NA	NA	PF09995.13	ER-bound oxygenase mpaB/B'/Rubber oxygenase, catalytic domain	NA	NA	NA	NA	NA	NA
36834	15.1816	0.716221	NA	NA	NA	NA	NA	NA	NA	NA	NA	NA	NA	NA
90285	15.1783	0.715845	NA	NA	COG2199!!!COG2202	GGDEF domain, diguanylate cyclase (c-di-GMP synthetase) or its enzymatically inactive variants (GGDEF) (PDB:6D9M)!!!PAS domain (PAS) (PDB:2MWG)	PF00990.25	Diguanylate cyclase, GGDEF domain	NA	NA	NA	NA	NA	NA
19507	15.1556	0.715469	NA	NA	COG0112	Glycine/serine hydroxymethyltransferase (GlyA) (PDB:1BJ4)	PF00464.23	Serine hydroxymethyltransferase	K00600	glycine hydroxymethyltransferase [EC:2.1.2.1]	M00532!!!M00346!!!M00140!!!M00141	Pathway modules; Carbohydrate metabolism; Other carbohydrate metabolism!!!Pathway modules; Energy metabolism; Methane metabolism!!!Pathway modules; Metabolism of cofactors and vitamins; Cofactor and vitamin metabolism!!!Pathway modules; Metabolism of cofactors and vitamins; Cofactor and vitamin metabolism	NA	NA
54779	15.1377	0.715092	NA	NA	COG0482	tRNA U34 2-thiouridine synthase MnmA/TrmU, contains the PP-loop ATPase domain (MnmA) (PDB:2HMA) (PUBMED:25825430)	PF03054.20	tRNA methyl transferase HUP domain	K00566	tRNA-uridine 2-sulfurtransferase [EC:2.8.1.13]	NA	NA	NA	NA
72768	15.103	0.714716	NA	NA	COG0079	Histidinol-phosphate/aromatic aminotransferase or cobyric acid decarboxylase (HisC) (PDB:4R2N)	PF00155.25	Aminotransferase class I and II	K00817	histidinol-phosphate aminotransferase [EC:2.6.1.9]	M00026	Pathway modules; Amino acid metabolism; Histidine metabolism	NA	NA
108713	15.0996	0.714339	NA	NA	COG0539	Ribosomal protein S1 (RpsA) (PDB:4NNH)	PF00575.27	S1 RNA binding domain	K02945	small subunit ribosomal protein S1	NA	NA	NA	NA
72691	15.0979	0.713963	NA	NA	COG0343	Queuine/archaeosine tRNA-ribosyltransferase (Tgt) (PDB:1XW8) (PUBMED:15805528)	PF01702.22	Queuine tRNA-ribosyltransferase	K00773	queuine tRNA-ribosyltransferase [EC:2.4.2.29]	NA	NA	NA	NA
19007	15.0662	0.713587	NA	NA	COG3240	Phospholipase/lecithinase/hemolysin (PDB:6JL1)	NA	NA	NA	NA	NA	NA	NA	NA
19154	15.0509	0.71321	NA	NA	COG3496	Uncharacterized conserved protein, DUF1365 family	PF07103.15	Protein of unknown function (DUF1365)	K09701	uncharacterized protein	NA	NA	NA	NA
125570	15.0497	0.712834	NA	NA	NA	NA	PF20332.2	Family of unknown function (DUF6627)	NA	NA	NA	NA	NA	NA
72612	15.0409	0.712458	NA	NA	COG1952	Preprotein translocase subunit SecB (SecB) (PDB:1OZB)	PF02556.18	Preprotein translocase subunit SecB	K03071	preprotein translocase subunit SecB	NA	NA	NA	NA
125637	15.0334	0.712081	NA	NA	NA	NA	PF07603.15	Protein of unknown function (DUF1566)	NA	NA	NA	NA	NA	NA
125448	15.0048	0.711705	NA	NA	COG1109	Phosphomannomutase (ManB) (PDB:6MNV)	PF02878.20	Phosphoglucomutase/phosphomannomutase, alpha/beta/alpha domain I	K15778	phosphomannomutase / phosphoglucomutase [EC:5.4.2.8 5.4.2.2]	M00855!!!M00549	Pathway modules; Carbohydrate metabolism; Other carbohydrate metabolism!!!Pathway modules; Carbohydrate metabolism; Other carbohydrate metabolism	NA	NA
108638	15.0002	0.711329	NA	NA	COG1354	Chromatin segregation and condensation protein Rec8/ScpA/Scc1, kleisin family (ScpA) (PDB:3W6J)	PF02616.18	Segregation and condensation protein ScpA	K05896	segregation and condensation protein A	NA	NA	NA	NA
162638	14.9962	0.710952	NA	NA	COG1994	Zn-dependent protease (includes sporulation protein SpoIVFB) (SpoIVFB) (PDB:3B4R)	PF02163.26	Peptidase family M50	NA	NA	NA	NA	NA	NA
72575	14.9938	0.710576	NA	NA	COG2890	Methylase of polypeptide chain release factors (HemK) (PDB:1NV8)	PF17827.5	PrmC N-terminal domain	K02493	release factor glutamine methyltransferase [EC:2.1.1.297]	NA	NA	NA	NA
108703	14.9771	0.710199	NA	NA	COG1752	Predicted acylesterase/phospholipase RssA, containd patatin domain (RssA) (PDB:5FQU)	PF01734.26	Patatin-like phospholipase	K07001	NTE family protein	NA	NA	NA	NA
72874	14.9623	0.709823	NA	NA	COG1160	Double Era-like domain GTPase Der (Der) (PDB:1MKY)	PF00350.27	Dynamin family	NA	NA	NA	NA	NA	NA
143629	14.9406	0.708318	NA	NA	NA	NA	NA	NA	NA	NA	NA	NA	NA	NA
72710	14.9406	0.708318	NA	NA	COG0858	Ribosome-binding factor RbfA (RbfA) (PDB:1JOS)	PF02033.22	Ribosome-binding factor A	K02834	ribosome-binding factor A	NA	NA	NA	NA
1198	14.9406	0.708318	NA	NA	COG0838	NADH:ubiquinone oxidoreductase subunit 3 (chain A) (NuoA) (PDB:3RKO)	PF00507.23	NADH-ubiquinone/plastoquinone oxidoreductase, chain 3	K00330	NADH-quinone oxidoreductase subunit A [EC:7.1.1.2]	M00144	Pathway modules; Energy metabolism; ATP synthesis	NA	NA
90547	14.9406	0.708318	NA	NA	COG1187	Pseudouridylate synthase RsuA, specific for 16S rRNA U516 and 23S rRNA U2605 (RsuA) (PDB:1KSK)	PF00849.26	RNA pseudouridylate synthase	K06178	23S rRNA pseudouridine2605 synthase [EC:5.4.99.22]	NA	NA	NA	NA
72623	14.9406	0.708318	NA	NA	COG3514	Uncharacterized conserved protein, DUF4415 family	NA	NA	NA	NA	NA	NA	NA	NA
38310	14.9406	0.708318	NA	NA	COG0546	Phosphoglycolate phosphatase, HAD superfamily (Gph) (PDB:2NYV)	PF13419.10	Haloacid dehalogenase-like hydrolase	K01091	phosphoglycolate phosphatase [EC:3.1.3.18]	NA	NA	NA	NA
197884	14.9406	0.708318	NA	NA	COG0215	Cysteinyl-tRNA synthetase (CysS) (PDB:1LI5)	PF01406.23	tRNA synthetases class I (C) catalytic domain	K01883	cysteinyl-tRNA synthetase [EC:6.1.1.16]	NA	NA	NA	NA
19141	14.898	0.706812	NA	NA	COG0480	Translation elongation factor EF-G, a GTPase (FusA) (PDB:1DAR)	PF00009.31	Elongation factor Tu GTP binding domain	K02355	elongation factor G	NA	NA	NA	NA
72868	14.8688	0.706436	NA	NA	COG1825	Ribosomal protein L25 (general stress protein Ctc) (RplY) (PDB:1B75)	PF01386.23	Ribosomal L25p family	K02897	large subunit ribosomal protein L25	NA	NA	NA	NA
125447	14.8607	0.706059	NA	NA	COG0350	DNA repair enzyme Ada (O6-methylguanine-DNA--protein-cysteine methyltransferase) (AdaB) (PDB:6RLA) (PUBMED:29061663)	PF01035.24	6-O-methylguanine DNA methyltransferase, DNA binding domain	K00567	methylated-DNA-[protein]-cysteine S-methyltransferase [EC:2.1.1.63]	NA	NA	NA	NA
19533	14.8522	0.705683	NA	NA	COG0590	tRNA(Arg) A34 adenosine deaminase TadA (TadA) (PDB:2A8N)	PF00383.27	Cytidine and deoxycytidylate deaminase zinc-binding region	NA	NA	NA	NA	NA	NA
90405	14.8172	0.705307	NA	NA	COG2142	Succinate dehydrogenase, hydrophobic anchor subunit (SdhD) (PDB:2WS3)	PF01127.26	Succinate dehydrogenase/Fumarate reductase transmembrane subunit	K00242	succinate dehydrogenase membrane anchor subunit	M00009!!!M00011!!!M00173!!!M00149!!!M00613!!!M00614	Pathway modules; Carbohydrate metabolism; Central carbohydrate metabolism!!!Pathway modules; Carbohydrate metabolism; Central carbohydrate metabolism!!!Pathway modules; Energy metabolism; Carbon fixation!!!Pathway modules; Energy metabolism; ATP synthesis!!!Signature modules; Module set; Metabolic capacity!!!Signature modules; Module set; Metabolic capacity	NA	NA
72682	14.7649	0.70493	NA	NA	NA	NA	NA	NA	NA	NA	NA	NA	NA	NA
37679	14.7538	0.704554	NA	NA	COG2931	Ca2+-binding protein, RTX toxin-related (PDB:1AF0) (PUBMED:15135544)	PF19077.4	Bacterial Ig-like domain	NA	NA	NA	NA	NA	NA
92467	14.736	0.704178	NA	NA	NA	NA	NA	NA	NA	NA	NA	NA	NA	NA
90581	14.7225	0.703801	NA	NA	COG1043	Acyl-[acyl carrier protein]--UDP-N-acetylglucosamine O-acyltransferase (LpxA) (PDB:1J2Z)	PF00132.28	Bacterial transferase hexapeptide (six repeats)	K00677	UDP-N-acetylglucosamine acyltransferase [EC:2.3.1.129]	M00060!!!M00866	Pathway modules; Glycan metabolism; Lipopolysaccharide metabolism!!!Pathway modules; Glycan metabolism; Lipopolysaccharide metabolism	NA	NA
3549	14.7125	0.703237	NA	NA	COG0203	Ribosomal protein L17 (RplQ) (PDB:1GD8)	PF01196.23	Ribosomal protein L17	K02879	large subunit ribosomal protein L17	NA	NA	NA	NA
72924	14.7125	0.703237	NA	NA	COG1469	GTP cyclohydrolase FolE2 (FolE2) (PDB:2R5R) (PUBMED:19767425)	PF02649.18	Type I GTP cyclohydrolase folE2	K09007	GTP cyclohydrolase IB [EC:3.5.4.16]	M00126	Pathway modules; Metabolism of cofactors and vitamins; Cofactor and vitamin metabolism	NA	NA
22377	14.6993	0.702672	NA	NA	NA	NA	NA	NA	NA	NA	NA	NA	-	PL9_4.hmm
108674	14.6895	0.702296	NA	NA	COG0745	DNA-binding response regulator, OmpR family, contains REC and winged-helix (wHTH) domain (OmpR) (PDB:1XHF)	PF00072.28	Response regulator receiver domain	K02483	two-component system, OmpR family, response regulator	NA	NA	NA	NA
54801	14.6874	0.701919	NA	NA	COG0348	Polyferredoxin NapH (NapH) (PUBMED:27322068)	PF11614.12	IG-like fold at C-terminal of FixG, putative oxidoreductase	NA	NA	NA	NA	NA	NA
36705	14.6503	0.701543	NA	NA	COG0504	CTP synthase (UTP-ammonia lyase) (PyrG) (PDB:1S1M)	PF06418.18	CTP synthase N-terminus	K01937	CTP synthase [EC:6.3.4.2]	M00052	Pathway modules; Nucleotide metabolism; Pyrimidine metabolism	NA	NA
143608	14.641	0.701167	NA	NA	COG1077	Cell shape-determining ATPase MreB, actin-like superfamily (MreB) (PDB:1JCE)	PF06723.17	MreB/Mbl protein	K03569	rod shape-determining protein MreB and related proteins	NA	NA	NA	NA
72936	14.621	0.70079	NA	NA	COG2959	Proteobacterial HemX domain, involved in 2-ketogluconate production (unrelated to B. subtilis HemX, COG0755, no evidence of involvement in heme biosynthesis) (HemX) (PUBMED:26256849)	PF04375.18	HemX, putative uroporphyrinogen-III C-methyltransferase	K02496	uroporphyrin-III C-methyltransferase [EC:2.1.1.107]	M00846	Pathway modules; Metabolism of cofactors and vitamins; Cofactor and vitamin metabolism	NA	NA
144229	14.6158	0.700414	NA	NA	COG0176	Transaldolase/fructose-6-phosphate aldolase (TalA) (PDB:1F05)	PF00923.23	Transaldolase/Fructose-6-phosphate aldolase	K00616	transaldolase [EC:2.2.1.2]	M00004!!!M00007	Pathway modules; Carbohydrate metabolism; Central carbohydrate metabolism!!!Pathway modules; Carbohydrate metabolism; Central carbohydrate metabolism	NA	NA
1240	14.6115	0.700038	NA	NA	COG0378	Hydrogenase/urease maturation factor HypB, Ni2+-binding GTPase (HypB) (PDB:2HF8) (PUBMED:24338018;23899293)	PF02492.23	CobW/HypB/UreG, nucleotide-binding domain	K03189	urease accessory protein	NA	NA	NA	NA
19035	14.6049	0.699661	NA	NA	COG4106	Trans-aconitate methyltransferase (Tam) (PDB:2P35)	PF13489.10	Methyltransferase domain	K00598	trans-aconitate 2-methyltransferase [EC:2.1.1.144]	NA	NA	NA	NA
125394	14.5932	0.699285	NA	NA	COG2878	Na+-translocating ferredoxin:NAD+ oxidoreductase RNF, RnfB subunit (RnfB) (PUBMED:24045950)	PF14697.10	4Fe-4S dicluster domain	K03616	H+/Na+-translocating ferredoxin:NAD+ oxidoreductase subunit B [EC:7.1.1.11 7.2.1.2]	NA	NA	NA	NA
90539	14.5825	0.698909	iron_aquisition-siderophore_transport_potential	ExbB-family	COG0811	Biopolymer transport protein ExbB/TolQ (TolQ) (PDB:5SV0)	PF01618.20	MotA/TolQ/ExbB proton channel family	K03561	biopolymer transport protein ExbB	NA	NA	NA	NA
143550	14.5762	0.698532	NA	NA	NA	NA	PF11306.12	Protein of unknown function (DUF3108)	NA	NA	NA	NA	NA	NA
144215	14.574	0.698156	NA	NA	NA	NA	PF02517.20	Type II CAAX prenyl endopeptidase Rce1-like	K07052	CAAX protease family protein	NA	NA	NA	NA
125481	14.5726	0.697779	NA	NA	COG0791	Cell wall-associated hydrolase, NlpC_P60 family (NlpC) (PDB:2EVR)	PF00877.23	NlpC/P60 family	NA	NA	NA	NA	NA	NA
125375	14.5614	0.697403	NA	NA	NA	NA	PF14235.10	Domain of unknown function (DUF4337)	NA	NA	NA	NA	NA	NA
1173	14.5401	0.697027	NA	NA	COG0082	Chorismate synthase (AroC) (PDB:1Q1L)	PF01264.25	Chorismate synthase	K01736	chorismate synthase [EC:4.2.3.5]	M00022	Pathway modules; Amino acid metabolism; Aromatic amino acid metabolism	NA	NA
162646	14.5392	0.69665	NA	NA	COG3206	Exopolysaccharide export protein/domain GumC/Wzc1 (GumC) (PUBMED:15003255;23089617)	NA	NA	K25590	protein tyrosine kinase modulator	NA	NA	NA	NA
125528	14.5368	0.696274	NA	NA	COG0231	Translation elongation factor P (EF-P)/translation initiation factor 5A (eIF-5A) (Efp) (PDB:1UEB)	PF09285.15	Elongation factor P, C-terminal	K02356	elongation factor P	NA	NA	NA	NA
72689	14.5256	0.695898	NA	NA	COG2197	DNA-binding response regulator, NarL/FixJ family, contains REC and HTH domains (CitB) (PDB:1A04)	PF00196.23	Bacterial regulatory proteins, luxR family	NA	NA	NA	NA	NA	NA
90336	14.5233	0.695521	iron_aquisition-siderophore_transport_potential	ExbB-family	COG0811	Biopolymer transport protein ExbB/TolQ (TolQ) (PDB:5SV0)	PF01618.20	MotA/TolQ/ExbB proton channel family	K03561	biopolymer transport protein ExbB	NA	NA	NA	NA
143630	14.4766	0.695145	NA	NA	COG0730	Sulfite exporter TauE/SafE/YfcA and related permeases, UPF0721 family (TauE) (PUBMED:21183667;22797525)	PF01925.23	Sulfite exporter TauE/SafE	K07090	uncharacterized protein	NA	NA	NA	NA
22287	14.4378	0.694769	NA	NA	COG0860	N-acetylmuramoyl-L-alanine amidase (AmiC) (PDB:1JWQ)	PF01520.22	N-acetylmuramoyl-L-alanine amidase	K01448	N-acetylmuramoyl-L-alanine amidase [EC:3.5.1.28]	NA	NA	NA	NA
90404	14.4203	0.694392	NA	NA	COG1053	Succinate dehydrogenase/fumarate reductase, flavoprotein subunit (SdhA) (PDB:1KF6)	PF00890.28	FAD binding domain	K00239	succinate dehydrogenase flavoprotein subunit [EC:1.3.5.1]	M00009!!!M00011!!!M00173!!!M00376!!!M00374!!!M00149!!!M00613!!!M00614	Pathway modules; Carbohydrate metabolism; Central carbohydrate metabolism!!!Pathway modules; Carbohydrate metabolism; Central carbohydrate metabolism!!!Pathway modules; Energy metabolism; Carbon fixation!!!Pathway modules; Energy metabolism; Carbon fixation!!!Pathway modules; Energy metabolism; Carbon fixation!!!Pathway modules; Energy metabolism; ATP synthesis!!!Signature modules; Module set; Me…	NA	NA
125456	14.4199	0.694016	NA	NA	COG0687	Spermidine/putrescine-binding periplasmic protein (PotD) (PDB:1POT)	PF13416.10	Bacterial extracellular solute-binding protein	K11073	putrescine transport system substrate-binding protein	NA	NA	NA	NA
108672	14.4182	0.693639	NA	NA	COG3313	Predicted Fe-S protein YdhL, DUF1289 family (YdhL)	PF12512.12	Protein of unknown function (DUF3717)	K06938	uncharacterized protein	NA	NA	NA	NA
72876	14.4151	0.693075	NA	NA	COG2802	Uncharacterized conserved protein, LON_N-like domain, ASCH/PUA-like superfamily (LON/PUA) (PDB:1ZBO)	PF02190.20	ATP-dependent protease La (LON) substrate-binding domain	K07157	uncharacterized protein	NA	NA	NA	NA
125579	14.4151	0.693075	NA	NA	NA	NA	NA	NA	NA	NA	NA	NA	NA	NA
73525	14.4127	0.69251	NA	NA	COG0284	Orotidine-5'-phosphate decarboxylase (PyrF) (PDB:1DBT)	PF00215.28	Orotidine 5'-phosphate decarboxylase / HUMPS family	K01591	orotidine-5'-phosphate decarboxylase [EC:4.1.1.23]	M00051	Pathway modules; Nucleotide metabolism; Pyrimidine metabolism	NA	NA
36785	14.3968	0.692134	NA	NA	COG0642	Signal transduction histidine kinase (BaeS) (PDB:1JOY)	PF16524.9	Periplasmic domain of Sensor histidine kinase RisS	K07638	two-component system, OmpR family, osmolarity sensor histidine kinase EnvZ [EC:2.7.13.3]	NA	NA	NA	NA
90500	14.394	0.691758	NA	NA	COG1403	5-methylcytosine-specific restriction endonuclease McrA (McrA)	NA	NA	NA	NA	NA	NA	NA	NA
147926	14.3854	0.691381	NA	NA	COG1526	Formate dehydrogenase assembly factor FdhD, a sulfurtransferase (FdhD) (PDB:2PW9)	PF02634.19	FdhD/NarQ family	K02379	FdhD protein	NA	NA	NA	NA
1224	14.3831	0.691005	NA	NA	COG4674	ABC-type uncharacterized transport system, ATPase component (PUBMED:10686096)	PF00005.31	ABC transporter	K11962	urea transport system ATP-binding protein	NA	NA	NA	NA
143653	14.366	0.69044	NA	NA	NA	NA	NA	NA	NA	NA	NA	NA	NA	NA
125592	14.366	0.69044	NA	NA	COG0354	Folate-binding protein YgfZ, synthesis and repair of Fe-S clusters (YgfZ) (PDB:1NRK) (PUBMED:27941785;22081392)	NA	NA	K06980	tRNA-modifying protein YgfZ	NA	NA	NA	NA
19206	14.3628	0.689876	NA	NA	COG0418	Dihydroorotase (PyrC) (PDB:2Y3D)	PF01979.24	Amidohydrolase family	NA	NA	NA	NA	NA	NA
1208	14.3547	0.689499	NA	NA	COG0456	Ribosomal protein S18 acetylase RimI and related acetyltransferases (RimI) (PDB:1GHE)	PF00583.29	Acetyltransferase (GNAT) family	K00657	diamine N-acetyltransferase [EC:2.3.1.57]	M00135	Pathway modules; Amino acid metabolism; Polyamine biosynthesis	NA	NA
1196	14.343	0.688559	NA	NA	COG0852	NADH:ubiquinone oxidoreductase 27 kD subunit (chain C) (NuoC)	PF00329.23	Respiratory-chain NADH dehydrogenase, 30 Kd subunit	K00332	NADH-quinone oxidoreductase subunit C [EC:7.1.1.2]	M00144	Pathway modules; Energy metabolism; ATP synthesis	NA	NA
197880	14.343	0.688559	NA	NA	COG0527	Aspartate kinase (MetL1) (PDB:2CDQ)	PF00696.32	Amino acid kinase family	K00928	aspartate kinase [EC:2.7.2.4]	M00018!!!M00033!!!M00017!!!M00016!!!M00525!!!M00526!!!M00527	Pathway modules; Amino acid metabolism; Serine and threonine metabolism!!!Pathway modules; Amino acid metabolism; Serine and threonine metabolism!!!Pathway modules; Amino acid metabolism; Cysteine and methionine metabolism!!!Pathway modules; Amino acid metabolism; Lysine metabolism!!!Pathway modules; Amino acid metabolism; Lysine metabolism!!!Pathway modules; Amino acid metabolism; Lysine metabol…	NA	NA
72886	14.343	0.688559	NA	NA	COG4679	Phage-related protein	PF05973.18	Phage derived protein Gp49-like (DUF891)	NA	NA	NA	NA	NA	NA
125380	14.343	0.688559	NA	NA	COG3221	ABC-type phosphate/phosphonate transport system, periplasmic component (PhnD) (PDB:3S4U)	PF12974.11	ABC transporter, phosphonate, periplasmic substrate-binding protein	K02044	phosphonate transport system substrate-binding protein	NA	NA	NA	NA
1222	14.3308	0.687618	NA	NA	COG0829	Urease accessory protein UreH (UreH) (PDB:3SF5)	PF01774.21	UreD urease accessory protein	K03190	urease accessory protein	NA	NA	NA	NA
37684	14.3207	0.687241	NA	NA	COG0662!!!COG0836	Mannose-6-phosphate isomerase, cupin superfamily (ManC) (PDB:1IPJ)!!!Mannose-1-phosphate guanylyltransferase (CpsB) (PDB:2QH5)	PF01050.22	Mannose-6-phosphate isomerase	K16011	mannose-1-phosphate guanylyltransferase / mannose-6-phosphate isomerase [EC:2.7.7.13 5.3.1.8]	NA	NA	NA	NA
72903	14.2954	0.686865	NA	NA	COG0548	N-acetylglutamate kinase (ArgB) (PDB:3S6G)	PF00696.32	Amino acid kinase family	K00930	acetylglutamate kinase [EC:2.7.2.8]	M00028	Pathway modules; Amino acid metabolism; Arginine and proline metabolism	NA	NA
54773	14.2805	0.686489	NA	NA	NA	NA	NA	NA	NA	NA	NA	NA	NA	NA
180331	14.2795	0.686112	NA	NA	NA	NA	NA	NA	NA	NA	NA	NA	NA	NA
38308	14.2736	0.685736	NA	NA	COG0616	Periplasmic serine protease, ClpP class (SppA) (PDB:3BEZ)	PF01343.22	Peptidase family S49	K04773	protease IV [EC:3.4.21.-]	NA	NA	NA	NA
37681	14.2726	0.685359	NA	NA	COG2274	ABC-type bacteriocin/lantibiotic exporters, contain an N-terminal double-glycine peptidase domain (SunT) (PDB:3K8U)	PF00005.31	ABC transporter	NA	NA	NA	NA	NA	NA
55276	14.2526	0.684983	NA	NA	COG0773	UDP-N-acetylmuramate-alanine ligase MurC and related ligases, MurC/Mpl family (MurC)	PF08245.16	Mur ligase middle domain	K02558	UDP-N-acetylmuramate: L-alanyl-gamma-D-glutamyl-meso-diaminopimelate ligase [EC:6.3.2.45]	NA	NA	NA	NA
90485	14.2375	0.684607	NA	NA	COG1045	Serine acetyltransferase (CysE) (PDB:1T3D)	PF00132.28	Bacterial transferase hexapeptide (six repeats)	K00640	serine O-acetyltransferase [EC:2.3.1.30]	M00021	Pathway modules; Amino acid metabolism; Cysteine and methionine metabolism	NA	NA
125576	14.1936	0.68423	NA	NA	COG0515!!!COG1262	Serine/threonine protein kinase (SPS1) (PDB:6G4J)!!!Formylglycine-generating enzyme, required for sulfatase activity, contains SUMF1/FGE domain (YfmG) (PDB:2AFT)	PF03781.20	Sulfatase-modifying factor enzyme 1	K13444	formylglycine-generating enzyme [EC:1.8.3.7]	NA	NA	NA	NA
90515	14.1716	0.683854	NA	NA	COG0818	Diacylglycerol kinase (DgkA) (PDB:2KDC)	PF01219.23	Prokaryotic diacylglycerol kinase	NA	NA	NA	NA	NA	NA
90508	14.1645	0.683478	NA	NA	COG4726	Type IV pilus assembly protein PilX (PilX)	NA	NA	K02673	type IV pilus assembly protein PilX	NA	NA	NA	NA
108711	14.1543	0.682913	NA	NA	COG5416	Uncharacterized integral membrane protein YrvD (YrvD) (PUBMED:16737961)	PF06305.15	Lipopolysaccharide assembly protein A domain	K08992	lipopolysaccharide assembly protein A	NA	NA	NA	NA
54861	14.1543	0.682913	NA	NA	NA	NA	NA	NA	NA	NA	NA	NA	NA	NA
72786	14.1361	0.682349	NA	NA	COG0204	1-acyl-sn-glycerol-3-phosphate acyltransferase (PlsC) (PDB:1IUQ)	PF01553.25	Acyltransferase	K00655	1-acyl-sn-glycerol-3-phosphate acyltransferase [EC:2.3.1.51]	M00089	Pathway modules; Lipid metabolism; Lipid metabolism	NA	NA
179525	14.1171	0.681972	NA	NA	COG1729	Cell division protein CpoB, coordinates peptidoglycan biosynthesis and outer membrane constriction (CpoB) (PDB:2WZ7) (PUBMED:25951518)	NA	NA	NA	NA	NA	NA	NA	NA
144238	14.1157	0.681596	NA	NA	COG0493	NADPH-dependent glutamate synthase beta chain or related oxidoreductase (GltD) (PDB:1H7X)	PF14691.10	Dihydroprymidine dehydrogenase domain II, 4Fe-4S cluster	K00266	glutamate synthase (NADPH) small chain [EC:1.4.1.13]	NA	NA	NA	NA
144321	14.1135	0.681219	NA	NA	COG1432	NYN domain, predicted PIN-related RNAse, tRNA/rRNA maturation (LabA) (PDB:2QIP)	PF01936.22	NYN domain	NA	NA	NA	NA	NA	NA
18960	14.1121	0.680843	NA	NA	COG2814	Predicted arabinose efflux permease AraJ, MFS family (AraJ) (PDB:4LDS)	PF00083.28	Sugar (and other) transporter	NA	NA	NA	NA	NA	NA
180328	14.0989	0.680467	NA	NA	COG2057	Acyl-CoA:acetate/3-ketoacid CoA transferase, beta subunit (AtoA) (PDB:5DBN)	PF01144.27	Coenzyme A transferase	K01029	3-oxoacid CoA-transferase subunit B [EC:2.8.3.5]	NA	NA	NA	NA
146727	14.0956	0.68009	NA	NA	COG1004	UDP-glucose 6-dehydrogenase (Ugd) (PDB:1DLI)	PF03721.18	UDP-glucose/GDP-mannose dehydrogenase family, NAD binding domain	K00012	UDPglucose 6-dehydrogenase [EC:1.1.1.22]	M00014!!!M00129	Pathway modules; Carbohydrate metabolism; Other carbohydrate metabolism!!!Pathway modules; Carbohydrate metabolism; Other carbohydrate metabolism	NA	NA
72662	14.0654	0.679714	NA	NA	COG0850	Septum site-determining protein MinC (MinC) (PDB:1HF2)	PF03775.20	Septum formation inhibitor MinC, C-terminal domain	K03610	septum site-determining protein MinC	NA	NA	NA	NA
72842	14.0618	0.679338	NA	NA	NA	NA	NA	NA	NA	NA	NA	NA	NA	NA
90432	14.0206	0.678961	NA	NA	COG0438	Glycosyltransferase involved in cell wall bisynthesis (RfaB) (PDB:2IV7)	PF00534.24	Glycosyl transferases group 1	NA	NA	NA	NA	-	GT4.hmm
1193	14.0068	0.678585	NA	NA	COG1894	NADH:ubiquinone oxidoreductase, NADH-binding 51 kD subunit (chain F) (NuoF) (PDB:2FUG)	PF01512.21	Respiratory-chain NADH dehydrogenase 51 Kd subunit	K00335	NADH-quinone oxidoreductase subunit F [EC:7.1.1.2]	M00144	Pathway modules; Energy metabolism; ATP synthesis	NA	NA
19110	13.992	0.678209	NA	NA	COG2377	1,6-Anhydro-N-acetylmuramate kinase (AnmK) (PDB:3CQY) (PUBMED:15901686)	PF03702.18	Anhydro-N-acetylmuramic acid kinase	K09001	anhydro-N-acetylmuramic acid kinase [EC:2.7.1.170]	NA	NA	NA	NA
19194	13.9906	0.677832	NA	NA	COG0191	Fructose/tagatose bisphosphate aldolase (Fba) (PDB:1B57)	PF01116.24	Fructose-bisphosphate aldolase class-II	K01624	fructose-bisphosphate aldolase, class II [EC:4.1.2.13]	M00001!!!M00003!!!M00165!!!M00167!!!M00345!!!M00344!!!M00611!!!M00612	Pathway modules; Carbohydrate metabolism; Central carbohydrate metabolism!!!Pathway modules; Carbohydrate metabolism; Central carbohydrate metabolism!!!Pathway modules; Energy metabolism; Carbon fixation!!!Pathway modules; Energy metabolism; Carbon fixation!!!Pathway modules; Energy metabolism; Methane metabolism!!!Pathway modules; Energy metabolism; Methane metabolism!!!Signature modules; Module…	NA	NA
19145	13.9819	0.677456	NA	NA	COG1479	DNAse/DNA nickase specific for phosphorothioated or glycosylated phage DNA, GmrSD/DndB/SspE family, contains DUF262 and HNH nuclease domains (GmrSD) (PDB:6JIV) (PUBMED:17188297;32251370)	PF03235.18	Protein of unknown function DUF262	NA	NA	NA	NA	NA	NA
19018	13.9777	0.677079	NA	NA	COG0469	Pyruvate kinase (PykF) (PDB:6QXL)	PF00224.25	Pyruvate kinase, barrel domain	K00873	pyruvate kinase [EC:2.7.1.40]	M00001!!!M00002	Pathway modules; Carbohydrate metabolism; Central carbohydrate metabolism!!!Pathway modules; Carbohydrate metabolism; Central carbohydrate metabolism	NA	NA
143662	13.9672	0.676703	NA	NA	COG0673	Predicted dehydrogenase (MviM) (PDB:3UUW)	PF02894.21	Oxidoreductase family, C-terminal alpha/beta domain	K13020	UDP-N-acetyl-2-amino-2-deoxyglucuronate dehydrogenase [EC:1.1.1.335]	NA	NA	-	GH109.hmm
72758	13.9311	0.676139	NA	NA	NA	NA	NA	NA	NA	NA	NA	NA	NA	NA
19113	13.9311	0.676139	NA	NA	NA	NA	NA	NA	NA	NA	NA	NA	NA	NA
19143	13.9252	0.675386	NA	NA	COG0048	Ribosomal protein S12 (RpsL) (PDB:4V4H)	PF00164.29	Ribosomal protein S12/S23	K02950	small subunit ribosomal protein S12	NA	NA	NA	NA
91073	13.9252	0.675386	NA	NA	COG1051	ADP-ribose pyrophosphatase YjhB, NUDIX family (YjhB) (PDB:3GZ5)	PF14803.10	Nudix N-terminal	K18453	ADP-ribose/FAD diphosphatase [EC:3.6.1.13 3.6.1.18]	NA	NA	NA	NA
72531	13.9005	0.674821	NA	NA	COG0607	Rhodanese-related sulfurtransferase (PspE) (PDB:1TQ1)	PF00581.24	Rhodanese-like domain	NA	NA	NA	NA	NA	NA
90303	13.8962	0.674445	NA	NA	COG2990	Outer membrane protein VirK/YbjX involved in antimicrobial peptide resistance, DUF535 family (VirK)	PF04393.17	Protein of unknown function (DUF535)	K09824	uncharacterized protein	NA	NA	NA	NA
1162	13.8829	0.674068	NA	NA	NA	NA	NA	NA	NA	NA	NA	NA	NA	NA
90506	13.8803	0.673692	NA	NA	NA	NA	NA	NA	NA	NA	NA	NA	NA	NA
127226	13.8474	0.673316	NA	NA	COG0515!!!COG0589	Serine/threonine protein kinase (SPS1) (PDB:6G4J)!!!Nucleotide-binding universal stress protein, UspA family (UspA) (PDB:1JMV)	PF00069.29	Protein kinase domain	K12132	eukaryotic-like serine/threonine-protein kinase [EC:2.7.11.1]	NA	NA	NA	NA
36793	13.8446	0.672939	NA	NA	COG0566	tRNA G18 (ribose-2'-O)-methylase SpoU (SpoU) (PDB:1GZ0)	PF00588.23	SpoU rRNA Methylase family	K03218	23S rRNA (guanosine2251-2'-O)-methyltransferase [EC:2.1.1.185]	NA	NA	NA	NA
36770	13.8114	0.672563	NA	NA	COG2847	Copper(I)-binding protein (PDB:1X9L)	PF04314.17	Copper chaperone PCu(A)C	K09796	periplasmic copper chaperone A	NA	NA	NA	NA
36830	13.81	0.672187	NA	NA	COG0795	Lipopolysaccharide export LptBFGC system, permease protein LptF (LptF) (PDB:6S8H)	PF03739.18	Lipopolysaccharide export system permease LptF/LptG	K11720	lipopolysaccharide export system permease protein	NA	NA	NA	NA
179487	13.7998	0.67181	NA	NA	COG2159	5-carboxyvanillate decarboxylase LigW (lignin degradation), amidohydro domain (LigW) (PDB:2DVT) (PUBMED:26714575)	PF04909.18	Amidohydrolase	NA	NA	NA	NA	NA	NA
73531	13.7667	0.671434	NA	NA	COG3118	Chaperedoxin CnoX, contains thioredoxin-like and TPR-like domains, YbbN/TrxSC family (CnoX) (PDB:3QDN) (PUBMED:21498507;29754824)	PF00085.24	Thioredoxin	K03672	thioredoxin 2 [EC:1.8.1.8]	NA	NA	NA	NA
72814	13.7627	0.671058	NA	NA	COG2945	Alpha/beta superfamily hydrolase (PDB:2FUK)	PF12146.12	Serine aminopeptidase, S33	K07018	uncharacterized protein	NA	NA	NA	NA
108675	13.7522	0.670681	NA	NA	COG0782	Transcription elongation factor, GreA/GreB family (GreA) (PDB:1GRJ)	PF03449.19	Transcription elongation factor, N-terminal	K04760	transcription elongation factor GreB	NA	NA	NA	NA
143606	13.7316	0.670305	NA	NA	COG2891	Cell shape-determining protein MreD (MreD)	PF04093.16	rod shape-determining protein MreD	K03571	rod shape-determining protein MreD	NA	NA	NA	NA
90543	13.7196	0.669928	NA	NA	COG1199	Rad3-related DNA helicase DinG (DinG) (PDB:5H8W)	PF13307.10	Helicase C-terminal domain	K03722	ATP-dependent DNA helicase DinG [EC:5.6.2.3]	NA	NA	NA	NA
72632	13.717	0.669364	NA	NA	COG1220	ATP-dependent protease HslVU (ClpYQ), ATPase subunit HslU (HslU) (PDB:1DO0)	PF07724.18	AAA domain (Cdc48 subfamily)	K03667	ATP-dependent HslUV protease ATP-binding subunit HslU	NA	NA	NA	NA
90573	13.717	0.669364	NA	NA	COG0020	Undecaprenyl pyrophosphate synthase (UppS) (PDB:1X07)	PF01255.23	Putative undecaprenyl diphosphate synthase	K00806	undecaprenyl diphosphate synthase [EC:2.5.1.31]	NA	NA	NA	NA
125538	13.7035	0.668799	NA	NA	NA	NA	NA	NA	NA	NA	NA	NA	NA	NA
55293	13.6707	0.668423	NA	NA	COG1678	Putative transcriptional regulator, AlgH/UPF0301 family (AlgH) (PDB:2AJ2)	PF02622.19	Uncharacterized ACR, COG1678	K07735	putative transcriptional regulator	NA	NA	NA	NA
90324	13.6554	0.668047	NA	NA	COG1562	Phytoene/squalene synthetase (ERG9) (PDB:3WEK)	PF00494.23	Squalene/phytoene synthase	K02291	15-cis-phytoene synthase [EC:2.5.1.32]	M00097	Pathway modules; Biosynthesis of terpenoids and polyketides; Plant terpenoid biosynthesis	NA	NA
144337	13.6544	0.667482	NA	NA	COG2205	K+-sensing histidine kinase KdpD (KdpD) (PDB:2KSF)	PF02518.30	Histidine kinase-, DNA gyrase B-, and HSP90-like ATPase	NA	NA	NA	NA	NA	NA
72819	13.6544	0.667482	NA	NA	NA	NA	PF10604.13	Polyketide cyclase / dehydrase and lipid transport	NA	NA	NA	NA	NA	NA
19491	13.6503	0.666918	NA	NA	COG0120	Ribose 5-phosphate isomerase (RpiA) (PDB:1KS2)	PF06026.18	Ribose 5-phosphate isomerase A (phosphoriboisomerase A)	K01807	ribose 5-phosphate isomerase A [EC:5.3.1.6]	M00004!!!M00007!!!M00580!!!M00165!!!M00167!!!M00611!!!M00612	Pathway modules; Carbohydrate metabolism; Central carbohydrate metabolism!!!Pathway modules; Carbohydrate metabolism; Central carbohydrate metabolism!!!Pathway modules; Carbohydrate metabolism; Central carbohydrate metabolism!!!Pathway modules; Energy metabolism; Carbon fixation!!!Pathway modules; Energy metabolism; Carbon fixation!!!Signature modules; Module set; Metabolic capacity!!!Signature m…	NA	NA
90422	13.634	0.666353	NA	NA	NA	NA	NA	NA	NA	NA	NA	NA	NA	NA
125577	13.634	0.666353	NA	NA	COG1024	Enoyl-CoA hydratase/carnithine racemase (CaiD) (PDB:1DCI)	PF00378.24	Enoyl-CoA hydratase/isomerase	K01692	enoyl-CoA hydratase [EC:4.2.1.17]	M00087!!!M00957!!!M00878	Pathway modules; Lipid metabolism; Fatty acid metabolism!!!Pathway modules; Amino acid metabolism; Lysine metabolism!!!Pathway modules; Xenobiotics biodegradation; Aromatics degradation	NA	NA
72648	13.6314	0.6656	NA	NA	COG2340	Spore germination protein YkwD and related proteins with CAP (CSP/antigen 5/PR1) domain (YkwD) (PDB:1CFE) (PUBMED:31199835)	PF00188.30	Cysteine-rich secretory protein family	K13449	pathogenesis-related protein 1	NA	NA	NA	NA
36723	13.6314	0.6656	NA	NA	COG2258	N-hydroxylaminopurine reductase YiiM, contains MOSC domain (YiiM) (PDB:1O65) (PUBMED:18312271;29459651)	PF03473.21	MOSC domain	NA	NA	NA	NA	NA	NA
36776	13.6259	0.665036	NA	NA	NA	NA	PF11162.12	Protein of unknown function (DUF2946)	NA	NA	NA	NA	NA	NA
72688	13.6043	0.664659	NA	NA	COG1404	Serine protease, subtilisin family (AprE) (PDB:1SCJ)	PF00082.26	Subtilase family	K14645	serine protease [EC:3.4.21.-]	NA	NA	NA	NA
19014	13.5953	0.664283	NA	NA	NA	NA	NA	NA	NA	NA	NA	NA	NA	NA
179493	13.5935	0.663907	NA	NA	COG1136	ABC-type lipoprotein export system, ATPase component (LolD) (PDB:5GKO)	PF00005.31	ABC transporter	K02003	putative ABC transport system ATP-binding protein	NA	NA	NA	NA
125553	13.5824	0.66353	NA	NA	COG0596	2-succinyl-6-hydroxy-2,4-cyclohexadiene-1-carboxylate synthase MenH and related esterases, alpha/beta hydrolase fold (MenH) (PDB:4MYS)	PF00561.24	alpha/beta hydrolase fold	NA	NA	NA	NA	NA	NA
125467	13.5433	0.663154	NA	NA	NA	NA	PF13146.10	TRL-like protein family	NA	NA	NA	NA	NA	NA
90266	13.5358	0.662778	NA	NA	NA	NA	NA	NA	NA	NA	NA	NA	NA	NA
72653	13.5353	0.662401	NA	NA	NA	NA	PF11845.12	Protein of unknown function (DUF3365)	NA	NA	NA	NA	NA	NA
19499	13.5311	0.662025	NA	NA	COG2908	UDP-2,3-diacylglucosamine pyrophosphatase LpxH (LpxH) (PDB:5WLY)	PF00149.32	Calcineurin-like phosphoesterase	K03269	UDP-2,3-diacylglucosamine hydrolase [EC:3.6.1.54]	M00060!!!M00866	Pathway modules; Glycan metabolism; Lipopolysaccharide metabolism!!!Pathway modules; Glycan metabolism; Lipopolysaccharide metabolism	NA	NA
18974	13.5293	0.661648	NA	NA	COG2114!!!COG3899	Adenylate cyclase, class 3 (AcyC) (PDB:1AB8)!!!Predicted ATPase	PF13191.10	AAA ATPase domain	K11265	adenylate cyclase 10 [EC:4.6.1.1]	NA	NA	NA	NA
143542	13.5261	0.661272	NA	NA	NA	NA	NA	NA	NA	NA	NA	NA	NA	NA
125591	13.5252	0.660896	NA	NA	NA	NA	PF07277.15	SapC	NA	NA	NA	NA	NA	NA
125412	13.5177	0.660519	NA	NA	NA	NA	NA	NA	NA	NA	NA	NA	NA	NA
72779	13.5155	0.660143	NA	NA	COG4973	Site-specific recombinase XerC (XerC)	PF00589.26	Phage integrase family	NA	NA	NA	NA	NA	NA
90495	13.5125	0.659767	NA	NA	COG0346	Catechol 2,3-dioxygenase or related enzyme, vicinal oxygen chelate (VOC) family (GloA) (PDB:3R4Q) (PUBMED:11830595)	PF00903.29	Glyoxalase/Bleomycin resistance protein/Dioxygenase superfamily	K01759	lactoylglutathione lyase [EC:4.4.1.5]	NA	NA	NA	NA
72675	13.508	0.659202	NA	NA	COG2050	Acyl-CoA thioesterase PaaI, contains HGG motif (PaaI) (PDB:1PSU)	PF03061.26	Thioesterase superfamily	NA	NA	NA	NA	NA	NA
72593	13.508	0.659202	NA	NA	COG0501	Zn-dependent protease with chaperone function (HtpX) (PDB:2YPT)	NA	NA	NA	NA	NA	NA	NA	NA
1194	13.4975	0.658638	NA	NA	COG1905	NADH:ubiquinone oxidoreductase 24 kD subunit (chain E) (NuoE) (PDB:5XF9)	PF01257.23	Thioredoxin-like [2Fe-2S] ferredoxin	K00334	NADH-quinone oxidoreductase subunit E [EC:7.1.1.2]	M00144	Pathway modules; Energy metabolism; ATP synthesis	NA	NA
72915	13.4901	0.658073	NA	NA	COG1459	Type II secretory pathway, component PulF (PulF) (PDB:2VMA)	PF00482.27	Type II secretion system (T2SS), protein F	K02653	type IV pilus assembly protein PilC	NA	NA	NA	NA
19055	13.4901	0.658073	NA	NA	COG1450	Type II secretory pathway component GspD/PulD (secretin) (PulD) (PDB:5TCQ)	PF00263.25	Bacterial type II and III secretion system protein	K02453	general secretion pathway protein D	NA	NA	NA	NA
90559	13.4772	0.657508	NA	NA	COG0330	Regulator of protease activity HflC, stomatin/prohibitin superfamily (HflC)	PF01145.29	SPFH domain / Band 7 family	K04088	modulator of FtsH protease HflK	NA	NA	NA	NA
72631	13.4686	0.657132	NA	NA	COG5405	ATP-dependent protease HslVU (ClpYQ), peptidase subunit (HslV) (PDB:5JI3)	PF00227.30	Proteasome subunit	K01419	ATP-dependent HslUV protease, peptidase subunit HslV [EC:3.4.25.2]	NA	NA	NA	NA
90446	13.4676	0.656756	NA	NA	COG4380	Uncharacterized conserved protein, DUF799 domain (PDB:4HRV)	PF05643.15	Putative lipoprotein GNA1162-like	NA	NA	NA	NA	NA	NA
127231	13.4226	0.656379	NA	NA	COG3038	Cytochrome b561 (CybB) (PDB:5OC0)	PF01292.24	Prokaryotic cytochrome b561	K12262	superoxide oxidase [EC:1.10.3.17]	NA	NA	NA	NA
144220	13.418	0.656003	NA	NA	COG0142	Geranylgeranyl pyrophosphate synthase (IspA) (PDB:2AZJ)	PF00348.21	Polyprenyl synthetase	K02523	octaprenyl-diphosphate synthase [EC:2.5.1.90]	NA	NA	NA	NA
19054	13.4161	0.655627	NA	NA	NA	NA	PF01203.23	Type II secretion system (T2SS), protein N	K02463	general secretion pathway protein N	NA	NA	NA	NA
72836	13.415	0.65525	NA	NA	NA	NA	PF19795.3	Family of unknown function (DUF6279)	NA	NA	NA	NA	NA	NA
19030	13.4126	0.654874	NA	NA	COG3540	Phosphodiesterase/alkaline phosphatase D (PhoD) (PDB:2YEQ)	PF09423.14	PhoD-like phosphatase	K01113	alkaline phosphatase D [EC:3.1.3.1]	M00126	Pathway modules; Metabolism of cofactors and vitamins; Cofactor and vitamin metabolism	NA	NA
18970	13.3843	0.654498	NA	NA	COG4685	Uncharacterized conserved protein YfaA, DUF2138 family (YfaA)	PF09909.13	Uncharacterized protein conserved in bacteria (DUF2138)	NA	NA	NA	NA	NA	NA
125551	13.3512	0.654121	NA	NA	COG1982	Arginine/lysine/ornithine decarboxylase (LdcC) (PDB:1C4K)	PF01276.24	Orn/Lys/Arg decarboxylase, major domain	K01584	arginine decarboxylase [EC:4.1.1.19]	M00133	Pathway modules; Amino acid metabolism; Polyamine biosynthesis	NA	NA
108662	13.347	0.653557	NA	NA	COG2834	Outer membrane lipoprotein-sorting protein (LolA) (PDB:1IWL)	PF03548.19	Outer membrane lipoprotein carrier protein LolA	K03634	outer membrane lipoprotein carrier protein	NA	NA	NA	NA
72634	13.347	0.653557	NA	NA	NA	NA	NA	NA	NA	NA	NA	NA	NA	NA
125531	13.3347	0.652992	NA	NA	COG2888	Predicted RNA-binding protein involved in translation, contains Zn-ribbon domain, DUF1610 family	PF13785.10	Domain of unknown function (DUF4178)	NA	NA	NA	NA	NA	NA
144230	13.3008	0.652616	NA	NA	COG0364	Glucose-6-phosphate 1-dehydrogenase (Zwf) (PDB:5B7W) (PUBMED:18950999)	PF02781.20	Glucose-6-phosphate dehydrogenase, C-terminal domain	K00036	glucose-6-phosphate 1-dehydrogenase [EC:1.1.1.49 1.1.1.363]	M00004!!!M00006!!!M00008	Pathway modules; Carbohydrate metabolism; Central carbohydrate metabolism!!!Pathway modules; Carbohydrate metabolism; Central carbohydrate metabolism!!!Pathway modules; Carbohydrate metabolism; Central carbohydrate metabolism	NA	NA
18936	13.2725	0.652239	NA	NA	COG0212	5-formyltetrahydrofolate cyclo-ligase (FAU1) (PDB:1SBQ)	PF01812.24	5-formyltetrahydrofolate cyclo-ligase family	K01934	5-formyltetrahydrofolate cyclo-ligase [EC:6.3.3.2]	NA	NA	NA	NA
72622	13.2673	0.651863	NA	NA	NA	NA	NA	NA	NA	NA	NA	NA	NA	NA
125571	13.2369	0.651487	NA	NA	COG5010	Flp pilus assembly protein TadD, contains TPR repeats (TadD) (PDB:3WXX)	PF13432.10	Tetratricopeptide repeat	NA	NA	NA	NA	NA	NA
19209	13.236	0.65111	NA	NA	NA	NA	NA	NA	NA	NA	NA	NA	NA	NA
125356	13.2218	0.650734	NA	NA	COG0196	FAD synthase (RibF) (PDB:1MRZ)	PF06574.16	FAD synthetase	K11753	riboflavin kinase / FMN adenylyltransferase [EC:2.7.1.26 2.7.7.2]	M00125	Pathway modules; Metabolism of cofactors and vitamins; Cofactor and vitamin metabolism	NA	NA
72660	13.2023	0.650358	NA	NA	COG1200	RecG-like helicase (RecG) (PDB:1GM5)	PF00270.33	DEAD/DEAH box helicase	K03655	ATP-dependent DNA helicase RecG [EC:5.6.2.4]	NA	NA	NA	NA
127235	13.1991	0.649981	NA	NA	COG0386	Thioredoxin/glutathione peroxidase BtuE, reduces lipid peroxides (BtuE) (PDB:2P5Q) (PUBMED:22931285)	PF00255.23	Glutathione peroxidase	K00432	glutathione peroxidase [EC:1.11.1.9]	NA	NA	NA	NA
19108	13.1895	0.649605	NA	NA	COG0162	Tyrosyl-tRNA synthetase (TyrS) (PDB:4OUD)	PF00579.29	tRNA synthetases class I (W and Y)	K01866	tyrosyl-tRNA synthetase [EC:6.1.1.1]	NA	NA	NA	NA
1233	13.1829	0.649228	NA	NA	COG0832	Urease beta subunit (UreB)	PF00699.24	Urease beta subunit	K01429	urease subunit beta [EC:3.5.1.5]	NA	NA	NA	NA
197866	13.1725	0.648852	NA	NA	COG0034	Glutamine phosphoribosylpyrophosphate amidotransferase (PurF) (PDB:1ECB)	PF13522.10	Glutamine amidotransferase domain	K00764	amidophosphoribosyltransferase [EC:2.4.2.14]	M00048	Pathway modules; Nucleotide metabolism; Purine metabolism	NA	NA
90490	13.161	0.648288	NA	NA	COG4663	TRAP-type mannitol/chloroaromatic compound transport system, periplasmic component (FcbT1) (PDB:2HZK)	PF03480.17	Bacterial extracellular solute-binding protein, family 7	K21395	TRAP-type transport system periplasmic protein	NA	NA	NA	NA
72550	13.161	0.648288	NA	NA	COG3852	Signal transduction histidine kinase NtrB, nitrogen specific (NtrB) (PUBMED:23893111)	PF02518.30	Histidine kinase-, DNA gyrase B-, and HSP90-like ATPase	K07708	two-component system, NtrC family, nitrogen regulation sensor histidine kinase GlnL [EC:2.7.13.3]	NA	NA	NA	NA
125603	13.1524	0.647723	NA	NA	COG4340	Predicted dioxygenase, 2-oxoglutarate and Fe-dependent (2OG-Fe) dioxygenase superfamily (PDB:3PL0)	PF10014.13	2OG-Fe dioxygenase	NA	NA	NA	NA	NA	NA
72849	13.1375	0.647347	NA	NA	COG3117	Lipopolysaccharide export system protein LptC (YrbK) (PDB:3MY2)	PF06835.17	Lipopolysaccharide-assembly, LptC-related	K11719	lipopolysaccharide export system protein LptC	NA	NA	NA	NA
72753	13.1186	0.64697	NA	NA	NA	NA	NA	NA	NA	NA	NA	NA	NA	NA
108646	13.0896	0.646594	NA	NA	COG0633	Ferredoxin (Fdx) (PDB:1KRH)	PF00111.31	2Fe-2S iron-sulfur cluster binding domain	K04755	ferredoxin, 2Fe-2S	NA	NA	NA	NA
144317	13.0847	0.646029	iron_gene_regulation	PF01475-Iron_dependent_repressor-fur_family	COG0735	Fe2+ or Zn2+ uptake regulation protein Fur/Zur (Fur) (PDB:1MZB)	PF01475.23	Ferric uptake regulator family	K03711	Fur family transcriptional regulator, ferric uptake regulator	NA	NA	NA	NA
19156	13.0847	0.646029	NA	NA	COG0789!!!COG5012	DNA-binding transcriptional regulator, MerR family (SoxR) (PDB:2VZ4)!!!Methanogenic corrinoid protein MtbC1 (MtbC1) (PDB:1Y80)	PF13411.10	MerR HTH family regulatory protein	K22491	MerR family transcriptional regulator, light-induced transcriptional regulator	NA	NA	NA	NA
108719	13.0752	0.645465	NA	NA	COG0188	DNA gyrase/topoisomerase IV, subunit A (GyrA) (PDB:1SUU)	PF00521.24	DNA gyrase/topoisomerase IV, subunit A	K02469	DNA gyrase subunit A [EC:5.6.2.2]	NA	NA	NA	NA
125550	13.0731	0.645088	NA	NA	COG1585	Membrane protein implicated in regulation of membrane protease activity (YbbJ) (PDB:2EXD)	PF01957.22	NfeD-like C-terminal, partner-binding	K07340	inner membrane protein	NA	NA	NA	NA
18944	13.0667	0.644712	NA	NA	NA	NA	PF00903.29	Glyoxalase/Bleomycin resistance protein/Dioxygenase superfamily	NA	NA	NA	NA	NA	NA
90471	13.0296	0.644336	NA	NA	COG1703	GTPase of the G3E family (not a periplasmic protein kinase) (ArgK) (PDB:2QM7) (PUBMED:18950999)	PF03308.20	Methylmalonyl Co-A mutase-associated GTPase MeaB	K07588	GTPase [EC:3.6.5.-]	NA	NA	NA	NA
144318	13.0264	0.643959	NA	NA	COG1493	Serine kinase of the HPr protein, regulates carbohydrate metabolism (HprK) (PDB:1JB1)	PF07475.16	HPr Serine kinase C-terminal domain	K06023	HPr kinase/phosphorylase [EC:2.7.11.- 2.7.4.-]	NA	NA	NA	NA
90436	13.0128	0.643395	NA	NA	NA	NA	NA	NA	NA	NA	NA	NA	NA	NA
19079	13.0128	0.643395	NA	NA	COG3803	Uncharacterized conserved protein, DUF924 family (PDB:2I6H)	PF06041.15	Bacterial protein of unknown function (DUF924)	NA	NA	NA	NA	NA	NA
19076	12.9984	0.64283	NA	NA	COG0705	Membrane-associated serine protease, rhomboid family (GlpG) (PDB:2IC8)	PF01694.26	Rhomboid family	K07059	rhomboid family protein	NA	NA	NA	NA
125395	12.9919	0.642454	NA	NA	COG4553	Poly-beta-hydroxyalkanoate depolymerase (DepA)	PF06850.15	PHB de-polymerase C-terminus	K05973	poly(3-hydroxybutyrate) depolymerase [EC:3.1.1.75]	NA	NA	NA	NA
179490	12.9793	0.642078	NA	NA	COG0702	Uncharacterized conserved protein YbjT, contains NAD(P)-binding and DUF2867 domains (YbjT) (PDB:5L3Z)	PF13460.10	NAD(P)H-binding	K17290	oxidoreductase [EC:1.1.1.-]	NA	NA	NA	NA
72596	12.9702	0.641701	NA	NA	COG5000	Signal transduction histidine kinase NtrY involved in nitrogen fixation and metabolism regulation (NtrY)	PF02518.30	Histidine kinase-, DNA gyrase B-, and HSP90-like ATPase	K13598	two-component system, NtrC family, nitrogen regulation sensor histidine kinase NtrY [EC:2.7.13.3]	NA	NA	NA	NA
72873	12.9663	0.641325	NA	NA	COG0266	Formamidopyrimidine-DNA glycosylase (Nei) (PDB:1EE8)	PF01149.28	Formamidopyrimidine-DNA glycosylase N-terminal domain	K10563	formamidopyrimidine-DNA glycosylase [EC:3.2.2.23 4.2.99.18]	NA	NA	NA	NA
19020	12.9639	0.640948	NA	NA	COG0223	Methionyl-tRNA formyltransferase (Fmt) (PDB:1FMT)	PF00551.23	Formyl transferase	K00604	methionyl-tRNA formyltransferase [EC:2.1.2.9]	NA	NA	NA	NA
144306	12.9605	0.640572	NA	NA	COG0611	Thiamine monophosphate kinase (ThiL) (PDB:5CC8)	PF00586.28	AIR synthase related protein, N-terminal domain	K00946	thiamine-monophosphate kinase [EC:2.7.4.16]	M00127!!!M00895!!!M00896	Pathway modules; Metabolism of cofactors and vitamins; Cofactor and vitamin metabolism!!!Pathway modules; Metabolism of cofactors and vitamins; Cofactor and vitamin metabolism!!!Pathway modules; Metabolism of cofactors and vitamins; Cofactor and vitamin metabolism	NA	NA
38298	12.9181	0.640196	NA	NA	COG1350	Predicted alternative tryptophan synthase beta-subunit (paralog of TrpB) (PDB:6HUL)	PF00291.29	Pyridoxal-phosphate dependent enzyme	K06001	tryptophan synthase beta chain [EC:4.2.1.20]	M00023	Pathway modules; Amino acid metabolism; Aromatic amino acid metabolism	NA	NA
143607	12.9099	0.639819	NA	NA	COG1792	Cell shape-determining protein MreC (MreC) (PDB:2J5U)	PF04085.18	rod shape-determining protein MreC	K03570	rod shape-determining protein MreC	NA	NA	NA	NA
90487	12.9033	0.639443	NA	NA	COG3028	Ribosomal 50S subunit-associated protein YjgA, DUF615 family (YjgA) (PDB:2P0T) (PUBMED:16980477)	PF04751.18	Protein of unknown function (DUF615)	K09889	ribosome-associated protein	NA	NA	NA	NA
72850	12.8969	0.639067	NA	NA	COG1778	3-deoxy-D-manno-octulosonate 8-phosphate phosphatase KdsC and related HAD superfamily phosphatases (KdsC) (PDB:3I6B)	PF00702.30	haloacid dehalogenase-like hydrolase	K03270	3-deoxy-D-manno-octulosonate 8-phosphate phosphatase (KDO 8-P phosphatase) [EC:3.1.3.45]	M00063	Pathway modules; Glycan metabolism; Lipopolysaccharide metabolism	NA	NA
72722	12.8954	0.63869	NA	NA	COG5008	Type IV pilus assembly protein, ATPase PilU (PilU)	PF00437.24	Type II/IV secretion system protein	K02670	twitching motility protein PilU	NA	NA	NA	NA
55300	12.8913	0.638314	NA	NA	COG0406	Broad specificity phosphatase PhoE (PhoE) (PDB:1EBB)	PF00300.26	Histidine phosphatase superfamily (branch 1)	K15634	2,3-bisphosphoglycerate-dependent phosphoglycerate mutase [EC:5.4.2.11]	M00001!!!M00002!!!M00003	Pathway modules; Carbohydrate metabolism; Central carbohydrate metabolism!!!Pathway modules; Carbohydrate metabolism; Central carbohydrate metabolism!!!Pathway modules; Carbohydrate metabolism; Central carbohydrate metabolism	NA	NA
127240	12.8734	0.637938	NA	NA	COG5557	Ni/Fe-hydrogenase 2 integral membrane subunit HybB (HybB)	PF03916.18	Polysulphide reductase, NrfD	NA	NA	NA	NA	NA	NA
1180	12.8063	0.637185	NA	NA	COG3308	Uncharacterized membrane protein	PF09842.13	Predicted membrane protein (DUF2069)	NA	NA	NA	NA	NA	NA
125604	12.8063	0.637185	NA	NA	NA	NA	NA	NA	NA	NA	NA	NA	NA	NA
125509	12.8063	0.637185	NA	NA	COG0424	7-methyl-GTP pyrophosphatase and related NTP pyrophosphatases, Maf/HAM1 superfamily (Maf) (PDB:2P5X) (PUBMED:24210219)	PF02545.18	Maf-like protein	K06287	nucleoside triphosphate pyrophosphatase [EC:3.6.1.-]	NA	NA	NA	NA
125590	12.7916	0.636432	NA	NA	COG1253	Hemolysin-related protein, contains CBS domains, UPF0053 family (TlyC) (PDB:2NQW)	PF01595.24	Cyclin M transmembrane N-terminal domain	K03699	magnesium and cobalt exporter, CNNM family	NA	NA	NA	NA
72565	12.7857	0.636056	NA	NA	COG1597	Phosphatidylglycerol kinase, diacylglycerol kinase family (LCB5) (PDB:2BON) (PUBMED:17351295)	PF00781.28	Diacylglycerol kinase catalytic domain	K07029	diacylglycerol kinase (ATP) [EC:2.7.1.107]	NA	NA	NA	NA
37703	12.7853	0.635679	NA	NA	COG1159	GTPase Era, involved in 16S rRNA processing (Era) (PDB:1EGA)	PF01926.27	50S ribosome-binding GTPase	K03595	GTPase	NA	NA	NA	NA
72685	12.7805	0.635303	NA	NA	COG0106	Phosphoribosylformimino-5-aminoimidazole carboxamide ribonucleotide (ProFAR) isomerase (HisA) (PDB:4U28)	PF00977.25	Histidine biosynthesis protein	K01814	phosphoribosylformimino-5-aminoimidazole carboxamide ribotide isomerase [EC:5.3.1.16]	M00026	Pathway modules; Amino acid metabolism; Histidine metabolism	NA	NA
179495	12.7705	0.634927	NA	NA	COG0845	Multidrug efflux pump subunit AcrA (membrane-fusion protein) (AcrA) (PDB:1T5E)	PF16576.9	Barrel-sandwich domain of CusB or HlyD membrane-fusion	K02005	HlyD family secretion protein	NA	NA	NA	NA
179515	12.7618	0.63455	NA	NA	COG0492!!!COG1146	Thioredoxin reductase (TrxB) (PDB:3FBS)!!!NAD-dependent dihydropyrimidine dehydrogenase, PreA subunit (PreA)	PF13738.10	Pyridine nucleotide-disulphide oxidoreductase	NA	NA	NA	NA	NA	NA
19198	12.7583	0.634174	NA	NA	COG0668	Small-conductance mechanosensitive channel (MscS) (PDB:2OAU)	PF00924.22	Mechanosensitive ion channel, beta-domain	K03442	small conductance mechanosensitive channel	NA	NA	NA	NA
37680	12.7456	0.633798	NA	NA	COG1538	Outer membrane protein TolC (TolC) (PDB:1EK9)	PF02321.22	Outer membrane efflux protein	K12543	outer membrane protein, adhesin transport system	NA	NA	NA	NA
54787	12.7272	0.633421	NA	NA	COG3317	Outer membrane beta-barrel protein assembly factor BamC (BamC) (PDB:2LAE) (PUBMED:21823654;28760846)	PF06804.15	NlpB/DapX lipoprotein	K07287	outer membrane protein assembly factor BamC	NA	NA	NA	NA
125629	12.7107	0.633045	NA	NA	NA	NA	NA	NA	NA	NA	NA	NA	NA	NA
72890	12.6952	0.632668	NA	NA	COG0430	RNA 3'-terminal phosphate cyclase (RCL1) (PDB:1QMH)	PF01137.25	RNA 3'-terminal phosphate cyclase	K01974	RNA 3'-terminal phosphate cyclase (ATP) [EC:6.5.1.4]	NA	NA	NA	NA
72860	12.6854	0.632292	NA	NA	COG0592	DNA polymerase III sliding clamp (beta) subunit, PCNA homolog (DnaN) (PDB:1JQJ)	PF00712.23	DNA polymerase III beta subunit, N-terminal domain	K02338	DNA polymerase III subunit beta [EC:2.7.7.7]	NA	NA	NA	NA
19046	12.6769	0.631916	NA	NA	NA	NA	NA	NA	K02452	general secretion pathway protein C	NA	NA	NA	NA
90361	12.6697	0.631539	NA	NA	COG2911!!!COG3210	Autotransporter translocation and assembly protein TamB (TamB) (PDB:5VTG)!!!Large exoprotein involved in heme utilization or adhesion (FhaB) (PDB:4RM6)	PF05860.17	TPS secretion domain	K15125	filamentous hemagglutinin	NA	NA	NA	NA
90325	12.6556	0.631163	NA	NA	COG0543!!!COG0633	NAD(P)H-flavin reductase (Mcr1) (PDB:3A1F)!!!Ferredoxin (Fdx) (PDB:1KRH)	PF00175.25	Oxidoreductase NAD-binding domain	K00523	CDP-4-dehydro-6-deoxyglucose reductase, E3 [EC:1.17.1.1]	NA	NA	NA	NA
18952	12.6421	0.630787	NA	NA	COG4149	ABC-type molybdate transport system, permease component ModB (ModB)	PF00528.26	Binding-protein-dependent transport system inner membrane component	K02018	molybdate transport system permease protein	NA	NA	NA	NA
92469	12.6378	0.63041	NA	NA	COG3025	Inorganic triphosphatase YgiF, contains CYTH and CHAD domains (PPPi) (PDB:5A60) (PUBMED:22984449)	PF01928.25	CYTH domain	K18446	triphosphatase [EC:3.6.1.25]	NA	NA	NA	NA
19192	12.637	0.630034	NA	NA	COG0546	Phosphoglycolate phosphatase, HAD superfamily (Gph) (PDB:2NYV)	PF13419.10	Haloacid dehalogenase-like hydrolase	K01091	phosphoglycolate phosphatase [EC:3.1.3.18]	NA	NA	NA	NA
125580	12.6316	0.629658	NA	NA	COG0604	NADPH:quinone reductase or related Zn-dependent oxidoreductase (Qor) (PDB:2VCY)	PF00107.30	Zinc-binding dehydrogenase	K00344	NADPH:quinone reductase [EC:1.6.5.5]	NA	NA	NA	NA
72737	12.6259	0.629281	NA	NA	COG5514	Uncharacterized conserved protein, DUF1794 domain	PF08768.15	THAP4-like, heme-binding beta-barrel domain	NA	NA	NA	NA	NA	NA
19000	12.6223	0.628905	NA	NA	COG0113	Delta-aminolevulinic acid dehydratase, porphobilinogen synthase (HemB) (PDB:1I8J)	PF00490.25	Delta-aminolevulinic acid dehydratase	K01698	porphobilinogen synthase [EC:4.2.1.24]	M00846!!!M00868!!!M00121!!!M00926	Pathway modules; Metabolism of cofactors and vitamins; Cofactor and vitamin metabolism!!!Pathway modules; Metabolism of cofactors and vitamins; Cofactor and vitamin metabolism!!!Pathway modules; Metabolism of cofactors and vitamins; Cofactor and vitamin metabolism!!!Pathway modules; Metabolism of cofactors and vitamins; Cofactor and vitamin metabolism	NA	NA
72812	12.6209	0.628528	NA	NA	COG5652	VanZ-like family protein (function unknown) (VanZ)	PF04892.16	VanZ like family	NA	NA	NA	NA	NA	NA
54829	12.6115	0.628152	NA	NA	COG1117	ABC-type phosphate transport system, ATPase component (PstB)	PF00005.31	ABC transporter	K02036	phosphate transport system ATP-binding protein [EC:7.3.2.1]	NA	NA	NA	NA
90307	12.6062	0.627776	NA	NA	COG2388	Predicted acetyltransferase, GNAT superfamily (YidJ) (PDB:1R57)	PF14542.10	GCN5-related N-acetyl-transferase	K06975	uncharacterized protein	NA	NA	NA	NA
72658	12.5769	0.627399	NA	NA	COG1131	ABC-type multidrug transport system, ATPase component (CcmA) (PDB:5DO7)	PF00005.31	ABC transporter	K01990	ABC-2 type transport system ATP-binding protein	NA	NA	NA	NA
72764	12.572	0.627023	NA	NA	COG5634	Uncharacterized conserved protein YukJ, DUF2278 family (YukJ)	PF10042.13	Uncharacterized conserved protein (DUF2278)	NA	NA	NA	NA	NA	NA
19529	12.56	0.626647	NA	NA	COG3832	Chalcone/flavanone-binding protein YndB, AHSA1/START/SRPBCC domain (YndB) (PDB:2KTE) (PUBMED:20818668)	PF10604.13	Polyketide cyclase / dehydrase and lipid transport	NA	NA	NA	NA	NA	NA
18993	12.5408	0.62627	NA	NA	COG3023	N-acetyl-anhydromuramyl-L-alanine amidase AmpD (AmpD) (PDB:2Y28)	PF01510.29	N-acetylmuramoyl-L-alanine amidase	K03806	N-acetyl-anhydromuramoyl-L-alanine amidase [EC:3.5.1.28]	NA	NA	NA	NA
54764	12.5217	0.625894	NA	NA	COG0526!!!COG2863	Thiol-disulfide isomerase or thioredoxin (TrxA) (PDB:1XFL)!!!Cytochrome c553 (CytC553) (PDB:6Q2U)	PF15780.9	Abnormal spindle-like microcephaly-assoc'd, ASPM-SPD-2-Hydin	NA	NA	NA	NA	NA	NA
143571	12.5192	0.625518	NA	NA	COG1589	Cell division septal protein FtsQ (FtsQ) (PDB:1YR1)	PF03799.19	Cell division protein FtsQ/DivIB, C-terminal	K03589	cell division protein FtsQ	NA	NA	NA	NA
125554	12.5178	0.624953	NA	NA	NA	NA	NA	NA	NA	NA	NA	NA	NA	NA
125506	12.5178	0.624953	NA	NA	COG1057	Nicotinate-nucleotide adenylyltransferase NadD (NadD) (PDB:1YUM)	PF01467.30	Cytidylyltransferase-like	K00969	nicotinate-nucleotide adenylyltransferase [EC:2.7.7.18]	M00115!!!M00912	Pathway modules; Metabolism of cofactors and vitamins; Cofactor and vitamin metabolism!!!Pathway modules; Metabolism of cofactors and vitamins; Cofactor and vitamin metabolism	NA	NA
144313	12.5013	0.624388	iron_aquisition-siderophore_transport_potential	ExbD-family	COG0848	Biopolymer transport protein ExbD (ExbD) (PDB:2JWK)	PF02472.20	Biopolymer transport protein ExbD/TolR	K03559	biopolymer transport protein ExbD	NA	NA	NA	NA
37685	12.4894	0.624012	NA	NA	COG0472	UDP-N-acetylmuramyl pentapeptide phosphotransferase/UDP-N-acetylglucosamine-1-phosphate transferase (Rfe) (PDB:4J72)	PF00953.25	Glycosyl transferase family 4	K02851	UDP-GlcNAc:undecaprenyl-phosphate/decaprenyl-phosphate GlcNAc-1-phosphate transferase [EC:2.7.8.33 2.7.8.35]	NA	NA	NA	NA
72841	12.4794	0.623636	NA	NA	NA	NA	NA	NA	NA	NA	NA	NA	NA	NA
90350	12.4762	0.623259	NA	NA	COG4185	Predicted ABC-type ATPase or kinase	PF06414.16	Zeta toxin	NA	NA	NA	NA	NA	NA
125459	12.4747	0.622883	NA	NA	COG2071	Gamma-glutamyl-gamma-aminobutyrate hydrolase PuuD (putrescine degradation), contains GATase1-like domain (PuuD) (PDB:1L9X)	PF07722.17	Peptidase C26	K07010	putative glutamine amidotransferase	NA	NA	NA	NA
179485	12.4515	0.622507	NA	NA	COG3209	Uncharacterized conserved protein RhaS, contains 28 RHS repeats (RhsA) (PDB:4IGL)	PF05593.18	RHS Repeat	NA	NA	NA	NA	NA	NA
19179	12.4505	0.621942	NA	NA	COG3209	Uncharacterized conserved protein RhaS, contains 28 RHS repeats (RhsA) (PDB:4IGL)	NA	NA	NA	NA	NA	NA	NA	NA
72652	12.4505	0.621942	NA	NA	NA	NA	PF11911.12	Protein of unknown function (DUF3429)	NA	NA	NA	NA	NA	NA
125537	12.4324	0.621377	NA	NA	NA	NA	NA	NA	NA	NA	NA	NA	NA	NA
90357	12.3907	0.621001	NA	NA	COG0715	ABC-type nitrate/sulfonate/bicarbonate transport system, periplasmic component (TauA) (PDB:2X26)	PF13379.10	NMT1-like family	K15576	nitrate/nitrite transport system substrate-binding protein	M00615	Signature modules; Module set; Metabolic capacity	NA	NA
54734	12.3776	0.620625	NA	NA	COG2308	Circularly permuted ATP-grasp protein (PDB:3N6X) (PUBMED:20023723)	PF14403.10	Circularly permuted ATP-grasp type 2	NA	NA	NA	NA	NA	NA
72930	12.3647	0.62006	NA	NA	COG0589	Nucleotide-binding universal stress protein, UspA family (UspA) (PDB:1JMV)	PF00582.30	Universal stress protein family	NA	NA	NA	NA	NA	NA
19099	12.3647	0.62006	NA	NA	COG0560	Phosphoserine phosphatase (SerB) (PDB:3N28)	PF12710.11	haloacid dehalogenase-like hydrolase	K18697	phosphatidylglycerophosphatase C [EC:3.1.3.27]	NA	NA	NA	NA
54763	12.3574	0.619496	NA	NA	NA	NA	PF15780.9	Abnormal spindle-like microcephaly-assoc'd, ASPM-SPD-2-Hydin	NA	NA	NA	NA	NA	NA
1225	12.3476	0.619119	NA	NA	COG4177	ABC-type branched-chain amino acid transport system, permease component (LivM)	PF02653.20	Branched-chain amino acid transport system / permease component	K11961	urea transport system permease protein	NA	NA	NA	NA
1207	12.3423	0.618743	NA	NA	NA	NA	NA	NA	NA	NA	NA	NA	NA	NA
72871	12.3335	0.618367	NA	NA	COG3017	Outer membrane lipoprotein LolB, involved in outer membrane biogenesis (LolB) (PDB:1IWM)	PF03550.18	Outer membrane lipoprotein LolB	K02494	outer membrane lipoprotein LolB	NA	NA	NA	NA
36784	12.326	0.617802	NA	NA	COG2391	Uncharacterized membrane protein YedE/YeeE, contains two sulfur transport domains (YedE)	NA	NA	K07112	uncharacterized protein	NA	NA	NA	NA
143556	12.326	0.617802	NA	NA	COG2841	Uncharacterized conserved protein YdcH, DUF465 family (YdcH) (PDB:1ZHC)	PF04325.17	Protein of unknown function (DUF465)	K09794	uncharacterized protein	NA	NA	NA	NA
72919	12.3226	0.617237	NA	NA	COG2334	Ser/Thr protein kinase RdoA involved in Cpx stress response, MazF antagonist (SrkA) (PDB:1ZYL)	PF01636.27	Phosphotransferase enzyme family	NA	NA	NA	NA	NA	NA
72576	12.3137	0.616485	NA	NA	COG0216	Protein chain release factor RF1 (PrfA) (PDB:1RQ0)	PF03462.22	PCRF domain	K02835	peptide chain release factor 1	NA	NA	NA	NA
38799	12.3137	0.616485	NA	NA	NA	NA	NA	NA	NA	NA	NA	NA	NA	NA
125430	12.3137	0.616485	NA	NA	NA	NA	NA	NA	NA	NA	NA	NA	NA	NA
72563	12.3132	0.615732	NA	NA	COG0525	Valyl-tRNA synthetase (ValS) (PDB:1GAX)	PF00133.26	tRNA synthetases class I (I, L, M and V)	K01873	valyl-tRNA synthetase [EC:6.1.1.9]	NA	NA	NA	NA
143554	12.3102	0.615356	NA	NA	COG3431	Uncharacterized membrane protein, DUF373 family	PF04940.16	Sensors of blue-light using FAD	NA	NA	NA	NA	NA	NA
72782	12.2929	0.614979	NA	NA	COG1208	NDP-sugar pyrophosphorylase, includes eIF-2Bgamma, eIF-2Bepsilon, and LPS biosynthesis protein s (GCD1) (PDB:6JQ8)	PF00483.27	Nucleotidyl transferase	K00992	N-acetyl-alpha-D-muramate 1-phosphate uridylyltransferase [EC:2.7.7.99]	NA	NA	NA	NA
73530	12.2899	0.614603	NA	NA	COG2204	DNA-binding transcriptional response regulator, NtrC family, contains REC, AAA-type ATPase, and a Fis-type DNA-binding domains (AtoC) (PDB:1ZY2)	NA	NA	NA	NA	NA	NA	NA	NA
179514	12.2871	0.614227	NA	NA	COG0030	16S rRNA A1518 and A1519 N6-dimethyltransferase RsmA/KsgA/DIM1 (may also have DNA glycosylase/AP lyase activity) (RsmA) (PDB:1QYR)	PF00398.24	Ribosomal RNA adenine dimethylase	K02528	16S rRNA (adenine1518-N6/adenine1519-N6)-dimethyltransferase [EC:2.1.1.182]	NA	NA	NA	NA
125424	12.2829	0.61385	NA	NA	COG0058	Glucan phosphorylase (GlgP) (PDB:1A8I)	PF00343.24	Carbohydrate phosphorylase	K00688	glycogen phosphorylase [EC:2.4.1.1]	M00855	Pathway modules; Carbohydrate metabolism; Other carbohydrate metabolism	-	GT35.hmm
90376	12.2809	0.613474	NA	NA	COG1368	Phosphoglycerol transferase MdoB/OpgB, AlkP superfamily (MdoB) (PDB:3LXQ)	PF00884.27	Sulfatase	NA	NA	NA	NA	NA	NA
90395	12.28	0.613097	NA	NA	COG0338	DNA-adenine methylase (Dam) (PDB:4GOL)	PF02086.19	D12 class N6 adenine-specific DNA methyltransferase	K06223	DNA adenine methylase [EC:2.1.1.72]	NA	NA	NA	NA
19193	12.2753	0.612721	NA	NA	COG0126	3-phosphoglycerate kinase (Pgk) (PDB:13PK)	PF00162.23	Phosphoglycerate kinase	K00927	phosphoglycerate kinase [EC:2.7.2.3]	M00001!!!M00002!!!M00003!!!M00308!!!M00552!!!M00165!!!M00166!!!M00611!!!M00612	Pathway modules; Carbohydrate metabolism; Central carbohydrate metabolism!!!Pathway modules; Carbohydrate metabolism; Central carbohydrate metabolism!!!Pathway modules; Carbohydrate metabolism; Central carbohydrate metabolism!!!Pathway modules; Carbohydrate metabolism; Central carbohydrate metabolism!!!Pathway modules; Carbohydrate metabolism; Other carbohydrate metabolism!!!Pathway modules; Ener…	NA	NA
144340	12.2535	0.612345	NA	NA	COG0555	ABC-type sulfate transport system, permease component (CysU) (PDB:3D31)	PF00528.26	Binding-protein-dependent transport system inner membrane component	K02046	sulfate/thiosulfate transport system permease protein	M00616	Signature modules; Module set; Metabolic capacity	NA	NA
90289	12.2495	0.611968	NA	NA	COG2070	NAD(P)H-dependent flavin oxidoreductase YrpB, nitropropane dioxygenase family (YrpB)	PF03060.19	Nitronate monooxygenase	K00459	nitronate monooxygenase [EC:1.13.12.16]	NA	NA	NA	NA
143565	12.2464	0.611592	NA	NA	COG0817	Holliday junction resolvasome RuvABC endonuclease subunit RuvC (RuvC) (PDB:1HJR)	PF02075.21	Crossover junction endodeoxyribonuclease RuvC	K01159	crossover junction endodeoxyribonuclease RuvC [EC:3.1.21.10]	NA	NA	NA	NA
203691	12.2421	0.611216	NA	NA	COG0321	Lipoate-protein ligase B (LipB) (PDB:2QHT) (PUBMED:19798051)	NA	NA	K03801	lipoyl(octanoyl) transferase [EC:2.3.1.181]	M00881	Pathway modules; Metabolism of cofactors and vitamins; Cofactor and vitamin metabolism	NA	NA
143563	12.2242	0.610651	NA	NA	COG2901	DNA-binding protein Fis (factor for inversion stimulation) (Fis) (PDB:1ETK)	PF02954.23	Bacterial regulatory protein, Fis family	K03557	Fis family transcriptional regulator, factor for inversion stimulation protein	NA	NA	NA	NA
55306	12.2242	0.610651	NA	NA	COG0319	ssRNA-specific RNase YbeY, 16S rRNA maturation enzyme (YbeY) (PDB:1XM5) (PUBMED:17407324;23543739)	PF02130.21	Endoribonuclease YbeY	K07042	probable rRNA maturation factor	NA	NA	NA	NA
36819	12.195	0.610087	NA	NA	COG0303	Molybdopterin Mo-transferase (molybdopterin biosynthesis) (MoeA) (PDB:2NQU) (PUBMED:18801996;32239579)	PF03453.21	MoeA N-terminal region (domain I and II)	K03750	molybdopterin molybdotransferase [EC:2.10.1.1]	M00880	Pathway modules; Metabolism of cofactors and vitamins; Cofactor and vitamin metabolism	NA	NA
56064	12.1916	0.60971	NA	NA	COG0023	Translation initiation factor 1 (eIF-1/SUI1) (SUI1) (PDB:1D1R)	PF01253.26	Translation initiation factor SUI1	K03113	translation initiation factor 1	NA	NA	NA	NA
72882	12.1846	0.609334	NA	NA	NA	NA	NA	NA	NA	NA	NA	NA	NA	NA
72649	12.178	0.608957	NA	NA	COG1024	Enoyl-CoA hydratase/carnithine racemase (CaiD) (PDB:1DCI)	PF00378.24	Enoyl-CoA hydratase/isomerase	K01692	enoyl-CoA hydratase [EC:4.2.1.17]	M00087!!!M00957!!!M00878	Pathway modules; Lipid metabolism; Fatty acid metabolism!!!Pathway modules; Amino acid metabolism; Lysine metabolism!!!Pathway modules; Xenobiotics biodegradation; Aromatics degradation	NA	NA
90421	12.177	0.608581	NA	NA	COG0533	tRNA A37 threonylcarbamoyltransferase TsaD (TsaD) (PDB:3ENO) (PUBMED:23072323;21285948;32385138)	PF00814.29	tRNA N6-adenosine threonylcarbamoyltransferase	K25706	tRNA N6-adenosine threonylcarbamoyltransferase [EC:2.3.1.234]	NA	NA	NA	NA
108668	12.176	0.608205	NA	NA	NA	NA	NA	NA	NA	NA	NA	NA	NA	NA
108688	12.1702	0.607828	NA	NA	COG1047	Peptidyl-prolyl cis-trans isomerase, FKBP type (SlpA) (PDB:2M2A)	PF00254.32	FKBP-type peptidyl-prolyl cis-trans isomerase	K03774	FKBP-type peptidyl-prolyl cis-trans isomerase SlpA [EC:5.2.1.8]	NA	NA	NA	NA
72748	12.161	0.607452	NA	NA	COG3795	5-chloro-2-hydroxyhydroquinone dehydrochlorinase TtfG, YCII superfamily (YCII) (PDB:1S7I) (PUBMED:23955343)	PF03795.18	YCII-related domain	NA	NA	NA	NA	NA	NA
90319	12.1439	0.607076	NA	NA	COG0740	ATP-dependent protease ClpP, protease subunit (ClpP) (PDB:1TG6)	PF00574.27	Clp protease	K01358	ATP-dependent Clp protease, protease subunit [EC:3.4.21.92]	NA	NA	NA	NA
18948	12.1359	0.606699	NA	NA	COG0247	Fe-S cluster-containing oxidoreductase, includes glycolate oxidase subunit GlcF (GlpC)	PF02754.20	Cysteine-rich domain	K18928	L-lactate dehydrogenase complex protein LldE	NA	NA	NA	NA
72846	12.1257	0.606323	NA	NA	COG0449	Glucosamine 6-phosphate synthetase, contains amidotransferase and phosphosugar isomerase domains (GlmS) (PDB:2J6H)	PF01380.26	SIS domain	K00820	glutamine---fructose-6-phosphate transaminase (isomerizing) [EC:2.6.1.16]	M00892!!!M00909	Pathway modules; Carbohydrate metabolism; Other carbohydrate metabolism!!!Pathway modules; Carbohydrate metabolism; Other carbohydrate metabolism	NA	NA
19075	12.1029	0.605947	NA	NA	COG1541	Phenylacetate-coenzyme A ligase PaaK, adenylate-forming domain family (PaaK) (PDB:2Y4O)	PF00501.32	AMP-binding enzyme	K01912	phenylacetate-CoA ligase [EC:6.2.1.30]	M00878	Pathway modules; Xenobiotics biodegradation; Aromatics degradation	NA	NA
73521	12.0988	0.60557	possible_iron_oxidation_and_possible_iron_reduction	MtrB_TIGR03509	NA	NA	PF11854.12	Putative outer membrane beta-barrel porin, MtrB/PioB	NA	NA	NA	NA	NA	NA
1213	12.0868	0.605194	NA	NA	NA	NA	NA	NA	NA	NA	NA	NA	NA	NA
90400	12.0715	0.604817	NA	NA	COG1055	Na+/H+ antiporter NhaD or related arsenite permease (ArsB)	PF07399.15	Putative Na+/H+ antiporter	NA	NA	NA	NA	NA	NA
19163	12.0674	0.604253	NA	NA	COG5501	Sulfur oxidation protein SoxY (SoxY) (PDB:2NNC) (PUBMED:17327392)	PF08770.15	Sulphur oxidation protein SoxZ	K17227	sulfur-oxidizing protein SoxZ	M00595	Pathway modules; Energy metabolism; Sulfur metabolism	NA	NA
125362	12.0674	0.604253	NA	NA	COG1187	Pseudouridylate synthase RsuA, specific for 16S rRNA U516 and 23S rRNA U2605 (RsuA) (PDB:1KSK)	PF00849.26	RNA pseudouridylate synthase	K06183	16S rRNA pseudouridine516 synthase [EC:5.4.99.19]	NA	NA	NA	NA
37693	12.0565	0.603688	NA	NA	COG0331	Malonyl CoA-acyl carrier protein transacylase (FabD) (PDB:1YXC)	PF00698.25	Acyl transferase domain	K00645	[acyl-carrier-protein] S-malonyltransferase [EC:2.3.1.39]	M00082!!!M00873!!!M00874	Pathway modules; Lipid metabolism; Fatty acid metabolism!!!Pathway modules; Lipid metabolism; Fatty acid metabolism!!!Pathway modules; Lipid metabolism; Fatty acid metabolism	NA	NA
125536	12.0489	0.603312	NA	NA	NA	NA	NA	NA	NA	NA	NA	NA	NA	NA
127230	12.0417	0.602936	NA	NA	COG1186	Protein chain release factor PrfB (PrfB) (PDB:1GQE)	PF00472.24	RF-1 domain	K15034	ribosome-associated protein	NA	NA	NA	NA
127228	12.0355	0.602559	NA	NA	COG3123	Pyrimidine/purine nucleoside phosphorylase YaiE/PpnP, UPF0345/DUF1255 family (PpnP) (PDB:2OYZ) (PUBMED:27941785)	PF06865.15	Pyrimidine/purine nucleoside phosphorylase	K09913	purine/pyrimidine-nucleoside phosphorylase [EC:2.4.2.1 2.4.2.2]	M00958!!!M00959	Pathway modules; Nucleotide metabolism; Purine metabolism!!!Pathway modules; Nucleotide metabolism; Purine metabolism	NA	NA
72644	12.0344	0.602183	NA	NA	COG0012	Ribosome-binding ATPase YchF, GTP1/OBG family (GTP1) (PDB:2DWQ) (PUBMED:21527254)	PF06071.17	Protein of unknown function (DUF933)	K06942	ribosome-binding ATPase	NA	NA	NA	NA
90521	12.0254	0.601807	NA	NA	COG0440	Acetolactate synthase, small subunit (IlvH) (PDB:2F1F)	PF10369.13	Small subunit of acetolactate synthase	K01653	acetolactate synthase I/III small subunit [EC:2.2.1.6]	M00019!!!M00570	Pathway modules; Amino acid metabolism; Branched-chain amino acid metabolism!!!Pathway modules; Amino acid metabolism; Branched-chain amino acid metabolism	NA	NA
36763	12.0222	0.60143	NA	NA	COG0491	Glyoxylase or a related metal-dependent hydrolase, beta-lactamase superfamily II (GloB) (PDB:1QH3) (PUBMED:25670698)	PF00753.31	Metallo-beta-lactamase superfamily	NA	NA	NA	NA	NA	NA
55302	12.0141	0.600677	NA	NA	COG0632	Holliday junction resolvasome RuvABC DNA-binding subunit (RuvA) (PDB:1BDX)	PF01330.25	RuvA N terminal domain	K03550	holliday junction DNA helicase RuvA [EC:5.6.2.4]	NA	NA	NA	NA
36727	12.0141	0.600677	NA	NA	COG1175	ABC-type sugar transport system, permease component (UgpA) (PDB:3FH6)	PF00528.26	Binding-protein-dependent transport system inner membrane component	K17316	glucose/mannose transport system permease protein	NA	NA	NA	NA
18937	12.0141	0.600677	NA	NA	COG0685	5,10-methylenetetrahydrofolate reductase (MetF) (PDB:1B5T)	PF02219.21	Methylenetetrahydrofolate reductase	K00297	methylenetetrahydrofolate reductase (NADH) [EC:1.5.1.54]	M00377!!!M00618	Pathway modules; Energy metabolism; Carbon fixation!!!Signature modules; Module set; Metabolic capacity	NA	NA
163392	12.0123	0.599925	NA	NA	COG0327	Putative GTP cyclohydrolase 1 type 2, NIF3 family (NIF3) (PDB:3SY1) (PUBMED:24435797;26385509)	PF01784.22	Duf34/NIF3 (NGG1p interacting factor 3)	NA	NA	NA	NA	NA	NA
19050	12.0097	0.599548	NA	NA	COG4795	Type II secretory pathway, PulJ/GspJ component (PulJ)	PF07963.16	Prokaryotic N-terminal methylation motif	K02459	general secretion pathway protein J	NA	NA	NA	NA
56052	11.9946	0.598984	NA	NA	COG2308	Circularly permuted ATP-grasp protein (PDB:3N6X) (PUBMED:20023723)	NA	NA	NA	NA	NA	NA	NA	NA
143548	11.9946	0.598984	NA	NA	COG0277	FAD/FMN-containing lactate dehydrogenase/glycolate oxidase (GlcD) (PDB:1AHU)	PF02913.23	FAD linked oxidases, C-terminal domain	K00104	glycolate dehydrogenase FAD-linked subunit [EC:1.1.99.14]	NA	NA	-	AA7.hmm
1169	11.9783	0.598419	NA	NA	NA	NA	NA	NA	NA	NA	NA	NA	NA	NA
125389	11.9525	0.597855	NA	NA	NA	NA	NA	NA	NA	NA	NA	NA	NA	NA
18978	11.9525	0.597855	NA	NA	COG3193	Heme-binding protein HbpS, GlcG/HbpS family (GlcG) (PDB:2A2L) (PUBMED:19244623;25342754)	PF03928.18	Haem degrading protein HbpS-like	K11477	glc operon protein GlcG	NA	NA	NA	NA
72884	11.9269	0.59729	NA	NA	NA	NA	NA	NA	NA	NA	NA	NA	NA	NA
90282	11.9169	0.596914	NA	NA	NA	NA	NA	NA	NA	NA	NA	NA	NA	NA
90426	11.9113	0.596537	NA	NA	COG1838!!!COG1951	Tartrate dehydratase beta subunit/Fumarate hydratase class I, C-terminal domain (FumA) (PDB:5L2R)!!!Tartrate dehydratase alpha subunit/Fumarate hydratase class I, N-terminal domain (TtdA) (PDB:5L2R) (PUBMED:15613473)	PF05681.18	Fumarate hydratase (Fumerase)	K01676	fumarate hydratase, class I [EC:4.2.1.2]	M00009!!!M00011!!!M00173!!!M00613!!!M00614	Pathway modules; Carbohydrate metabolism; Central carbohydrate metabolism!!!Pathway modules; Carbohydrate metabolism; Central carbohydrate metabolism!!!Pathway modules; Energy metabolism; Carbon fixation!!!Signature modules; Module set; Metabolic capacity!!!Signature modules; Module set; Metabolic capacity	NA	NA
125589	11.9107	0.596161	NA	NA	COG0639	Diadenosine tetraphosphatase ApaH/serine/threonine protein phosphatase, PP2A family (ApaH) (PDB:1AUI)	PF00149.32	Calcineurin-like phosphoesterase	K01525	bis(5'-nucleosyl)-tetraphosphatase (symmetrical) [EC:3.6.1.41]	NA	NA	NA	NA
19517	11.9092	0.595785	NA	NA	COG0259	Pyridoxine/pyridoxamine 5'-phosphate oxidase (PdxH) (PDB:1CI0)	PF01243.24	Pyridoxamine 5'-phosphate oxidase	K00275	pyridoxamine 5'-phosphate oxidase [EC:1.4.3.5]	M00124	Pathway modules; Metabolism of cofactors and vitamins; Cofactor and vitamin metabolism	NA	NA
125413	11.9079	0.595408	NA	NA	COG2202!!!COG5001	PAS domain (PAS) (PDB:2MWG)!!!Cyclic di-GMP metabolism protein, combines GGDEF and EAL domains with a 6TM membrane domain	NA	NA	NA	NA	NA	NA	NA	NA
1166	11.9029	0.595032	NA	NA	NA	NA	NA	NA	NA	NA	NA	NA	NA	NA
144210	11.8836	0.594656	NA	NA	NA	NA	NA	NA	NA	NA	NA	NA	NA	NA
108706	11.8805	0.594279	NA	NA	COG0451	Nucleoside-diphosphate-sugar epimerase (WcaG) (PDB:2X4G)	PF01370.25	NAD dependent epimerase/dehydratase family	K03274	ADP-L-glycero-D-manno-heptose 6-epimerase [EC:5.1.3.20]	M00064	Pathway modules; Glycan metabolism; Lipopolysaccharide metabolism	NA	NA
1241	11.8646	0.593903	NA	NA	COG3203	Outer membrane porin OmpC/OmpF/PhoE (OmpC) (PDB:1PHO)	PF13609.10	Gram-negative porin	NA	NA	NA	NA	NA	NA
19168	11.8576	0.593527	NA	NA	NA	NA	NA	NA	NA	NA	NA	NA	NA	NA
125355	11.8552	0.59315	NA	NA	COG0060	Isoleucyl-tRNA synthetase (IleS) (PDB:1FFY)	PF00133.26	tRNA synthetases class I (I, L, M and V)	K01870	isoleucyl-tRNA synthetase [EC:6.1.1.5]	NA	NA	NA	NA
54725	11.8547	0.592774	NA	NA	COG1960	Acyl-CoA dehydrogenase related to the alkylation response protein AidB (CaiA) (PDB:1BUC)	PF00441.28	Acyl-CoA dehydrogenase, C-terminal domain	K00252	glutaryl-CoA dehydrogenase [EC:1.3.8.6]	M00032!!!M00957	Pathway modules; Amino acid metabolism; Lysine metabolism!!!Pathway modules; Amino acid metabolism; Lysine metabolism	NA	NA
19521	11.8537	0.592397	NA	NA	COG0859	ADP-heptose:LPS heptosyltransferase (RfaF) (PDB:1PSW)	PF01075.21	Glycosyltransferase family 9 (heptosyltransferase)	K02843	lipopolysaccharide heptosyltransferase II [EC:2.4.99.24]	NA	NA	-	GT9.hmm
72851	11.8448	0.592021	NA	NA	COG0794!!!COG2905	D-arabinose 5-phosphate isomerase GutQ (GutQ) (PDB:5UQI)!!!Signal-transduction protein containing cAMP-binding, CBS, and nucleotidyltransferase domains	PF01380.26	SIS domain	K06041	arabinose-5-phosphate isomerase [EC:5.3.1.13]	M00063	Pathway modules; Glycan metabolism; Lipopolysaccharide metabolism	NA	NA
56062	11.8416	0.591645	NA	NA	COG0755	ABC-type transport system involved in cytochrome c biogenesis, permease component (CcmC)	PF01578.24	Cytochrome C assembly protein	NA	NA	NA	NA	NA	NA
108669	11.8356	0.591268	NA	NA	COG1398	Fatty-acid desaturase (OLE1) (PDB:4YMK)	PF00487.28	Fatty acid desaturase	K00507	stearoyl-CoA desaturase (Delta-9 desaturase) [EC:1.14.19.1]	NA	NA	NA	NA
72681	11.8312	0.590892	NA	NA	NA	NA	PF08238.16	Sel1 repeat	K07126	uncharacterized protein	NA	NA	NA	NA
90263	11.8254	0.590516	NA	NA	COG0302	GTP cyclohydrolase I (FolE) (PDB:1A8R) (PUBMED:19767425;30692671)	PF01227.26	GTP cyclohydrolase I	K01495	GTP cyclohydrolase IA [EC:3.5.4.16]	M00126!!!M00841!!!M00842!!!M00843	Pathway modules; Metabolism of cofactors and vitamins; Cofactor and vitamin metabolism!!!Pathway modules; Metabolism of cofactors and vitamins; Cofactor and vitamin metabolism!!!Pathway modules; Metabolism of cofactors and vitamins; Cofactor and vitamin metabolism!!!Pathway modules; Metabolism of cofactors and vitamins; Cofactor and vitamin metabolism	NA	NA
1256	11.8187	0.590139	NA	NA	COG4631	Xanthine dehydrogenase, molybdopterin-binding subunit XdhB (XdhB)	PF20256.2	Molybdopterin cofactor-binding domain	K13482	xanthine dehydrogenase large subunit [EC:1.17.1.4]	M00958!!!M00959!!!M00546	Pathway modules; Nucleotide metabolism; Purine metabolism!!!Pathway modules; Nucleotide metabolism; Purine metabolism!!!Pathway modules; Nucleotide metabolism; Purine metabolism	NA	NA
72804	11.8135	0.589763	NA	NA	COG1137	ABC-type lipopolysaccharide export system, ATPase component (LptB) (PDB:5L75) (PUBMED:12029038)	PF00005.31	ABC transporter	K06861	lipopolysaccharide export system ATP-binding protein [EC:7.5.2.5]	NA	NA	NA	NA
125354	11.8094	0.589387	NA	NA	COG0597	Lipoprotein signal peptidase (LspA) (PDB:5DIR)	PF01252.22	Signal peptidase (SPase) II	K03101	signal peptidase II [EC:3.4.23.36]	NA	NA	NA	NA
180312	11.7952	0.588822	NA	NA	COG0776	Bacterial nucleoid DNA-binding protein IHF-alpha (HimA) (PDB:1B8Z)	PF00216.25	Bacterial DNA-binding protein	K04764	integration host factor subunit alpha	NA	NA	NA	NA
19070	11.7952	0.588822	NA	NA	COG0411	ABC-type branched-chain amino acid transport system, ATPase component LivG (LivG) (PDB:1G9X) (PUBMED:29514851)	PF00005.31	ABC transporter	K01995	branched-chain amino acid transport system ATP-binding protein	NA	NA	NA	NA
143545	11.7858	0.588257	NA	NA	COG1028	NAD(P)-dependent dehydrogenase, short-chain alcohol dehydrogenase family (FabG) (PDB:6L1H)	PF13561.10	Enoyl-(Acyl carrier protein) reductase	K00059	3-oxoacyl-[acyl-carrier protein] reductase [EC:1.1.1.100]	M00083!!!M00874!!!M00572	Pathway modules; Lipid metabolism; Fatty acid metabolism!!!Pathway modules; Lipid metabolism; Fatty acid metabolism!!!Pathway modules; Metabolism of cofactors and vitamins; Cofactor and vitamin metabolism	NA	NA
90552	11.7842	0.587881	NA	NA	COG0821	4-hydroxy-3-methylbut-2-en-1-yl diphosphate synthase IspG/GcpE (IspG) (PDB:2Y0F)	PF04551.18	GcpE protein	K03526	(E)-4-hydroxy-3-methylbut-2-enyl-diphosphate synthase [EC:1.17.7.1 1.17.7.3]	M00096	Pathway modules; Biosynthesis of terpenoids and polyketides; Terpenoid backbone biosynthesis	NA	NA
54828	11.7752	0.587505	NA	NA	COG0704	Phosphate uptake regulator PhoU (PhoU) (PDB:1T8B)	PF01895.23	PhoU domain	K02039	phosphate transport system protein	NA	NA	NA	NA
73508	11.7566	0.587128	NA	NA	COG2264	Ribosomal protein L11 methylase PrmA (PrmA) (PDB:3GRZ)	PF06325.17	Ribosomal protein L11 methyltransferase (PrmA)	K02687	ribosomal protein L11 methyltransferase [EC:2.1.1.-]	NA	NA	NA	NA
144239	11.7524	0.586752	NA	NA	COG0067!!!COG0069!!!COG0070	Glutamate synthase domain 1 (GltB1) (PDB:1EA0)!!!Glutamate synthase domain 2 (GltB2) (PDB:1EA0)!!!Glutamate synthase domain 3 (GltB3) (PDB:1EA0)	PF00310.25	Glutamine amidotransferases class-II	K00265	glutamate synthase (NADPH) large chain [EC:1.4.1.13]	NA	NA	NA	NA
125613	11.7521	0.586376	NA	NA	COG1421	CRISPR-Cas system type III CSM-effector complex small subunit Csm2 (Csm2) (PDB:5AN6)	PF03750.17	Csm2 Type III-A	K19138	CRISPR-associated protein Csm2	NA	NA	NA	NA
125547	11.7503	0.585999	NA	NA	COG1262!!!COG4249	Formylglycine-generating enzyme, required for sulfatase activity, contains SUMF1/FGE domain (YfmG) (PDB:2AFT)!!!Uncharacterized conserved protein, contains caspase domain (PDB:3UO8)	PF03781.20	Sulfatase-modifying factor enzyme 1	NA	NA	NA	NA	NA	NA
38794	11.7477	0.585623	NA	NA	COG0588	Phosphoglycerate mutase (BPG-dependent) (GpmA) (PDB:1E58)	PF00300.26	Histidine phosphatase superfamily (branch 1)	K01834	2,3-bisphosphoglycerate-dependent phosphoglycerate mutase [EC:5.4.2.11]	M00001!!!M00002!!!M00003	Pathway modules; Carbohydrate metabolism; Central carbohydrate metabolism!!!Pathway modules; Carbohydrate metabolism; Central carbohydrate metabolism!!!Pathway modules; Carbohydrate metabolism; Central carbohydrate metabolism	NA	NA
90562	11.7472	0.585247	NA	NA	COG3705	ATP phosphoribosyltransferase regulatory subunit HisZ (HisZ) (PDB:3OD1) (PUBMED:9767141)	PF13393.10	Histidyl-tRNA synthetase	K02502	ATP phosphoribosyltransferase regulatory subunit	M00026	Pathway modules; Amino acid metabolism; Histidine metabolism	NA	NA
1251	11.7425	0.58487	NA	NA	COG1079	ABC-type guanosine uptake system NupNOPQ, permease subunit NupQ (NupQ) (PUBMED:21926227)	PF02653.20	Branched-chain amino acid transport system / permease component	K23536	general nucleoside transport system permease protein	NA	NA	NA	NA
125609	11.7391	0.584494	NA	NA	NA	NA	NA	NA	NA	NA	NA	NA	NA	NA
56049	11.7319	0.584117	NA	NA	NA	NA	NA	NA	NA	NA	NA	NA	NA	NA
125421	11.7314	0.583741	NA	NA	COG0033	Phosphoglucomutase/phosphomannomutase (Pgm) (PDB:1C47) (PUBMED:30938049)	PF02878.20	Phosphoglucomutase/phosphomannomutase, alpha/beta/alpha domain I	K01835	phosphoglucomutase [EC:5.4.2.2]	M00855!!!M00549	Pathway modules; Carbohydrate metabolism; Other carbohydrate metabolism!!!Pathway modules; Carbohydrate metabolism; Other carbohydrate metabolism	NA	NA
72770	11.7191	0.583365	NA	NA	COG4579	Isocitrate dehydrogenase kinase/phosphatase (AceK) (PDB:3EPS)	PF06315.15	Isocitrate dehydrogenase kinase/phosphatase (AceK) kinase domain	K00906	isocitrate dehydrogenase kinase/phosphatase [EC:2.7.11.5 3.1.3.-]	NA	NA	NA	NA
36786	11.7086	0.582988	NA	NA	COG0745	DNA-binding response regulator, OmpR family, contains REC and winged-helix (wHTH) domain (OmpR) (PDB:1XHF)	PF00072.28	Response regulator receiver domain	K07659	two-component system, OmpR family, phosphate regulon response regulator OmpR	NA	NA	NA	NA
72878	11.7066	0.582612	NA	NA	COG0497	DNA repair ATPase RecN (RecN) (PDB:4AD8)	PF02463.23	RecF/RecN/SMC N terminal domain	K03631	DNA repair protein RecN (Recombination protein N)	NA	NA	NA	NA
37699	11.6988	0.582236	NA	NA	COG0481	Translation elongation factor EF-4, membrane-bound GTPase (LepA) (PDB:3DEG)	PF00009.31	Elongation factor Tu GTP binding domain	K03596	GTP-binding protein LepA	NA	NA	NA	NA
19117	11.696	0.581859	NA	NA	COG2114!!!COG3899	Adenylate cyclase, class 3 (AcyC) (PDB:1AB8)!!!Predicted ATPase	PF13191.10	AAA ATPase domain	K01768	adenylate cyclase [EC:4.6.1.1]	NA	NA	NA	NA
54777	11.6927	0.581107	NA	NA	COG0476	Molybdopterin or thiamine biosynthesis adenylyltransferase (ThiF) (PDB:1ZUD) (PUBMED:32239579)	PF00899.25	ThiF family	K21029	molybdopterin-synthase adenylyltransferase [EC:2.7.7.80]	NA	NA	NA	NA
19082	11.6927	0.581107	NA	NA	COG0121	Predicted glutamine amidotransferase YafJ (YafJ) (PDB:1TE5)	PF13230.10	Glutamine amidotransferases class-II	NA	NA	NA	NA	NA	NA
125403	11.6927	0.581107	NA	NA	NA	NA	NA	NA	K09892	cell division protein ZapB	NA	NA	NA	NA
197885	11.6757	0.580354	NA	NA	COG3034	Murein L,D-transpeptidase YafK (YafK) (PDB:4XZZ)	PF03734.18	L,D-transpeptidase catalytic domain	NA	NA	NA	NA	NA	NA
72784	11.6737	0.579977	NA	NA	COG0751	Glycyl-tRNA synthetase, beta subunit (GlyS)	PF02092.21	Glycyl-tRNA synthetase beta subunit	K01879	glycyl-tRNA synthetase beta chain [EC:6.1.1.14]	NA	NA	NA	NA
1215	11.6731	0.579601	NA	NA	COG0624!!!COG3195	Acetylornithine deacetylase/Succinyl-diaminopimelate desuccinylase or related deacylase (ArgE) (PDB:1CG2)!!!2-oxo-4-hydroxy-4-carboxy--5-ureidoimidazoline (OHCU) decarboxylase (uric acid degradation) (PucL) (PDB:2O70)	PF09349.14	OHCU decarboxylase	K02083	allantoate deiminase [EC:3.5.3.9]	M00046	Pathway modules; Nucleotide metabolism; Pyrimidine metabolism	NA	NA
19052	11.6645	0.579225	NA	NA	COG3297	Type II secretory pathway, component PulL (PulL) (PDB:2W7V) (PUBMED:11679764)	PF12693.11	GspL periplasmic domain	K02461	general secretion pathway protein L	NA	NA	NA	NA
19210	11.6565	0.578848	NA	NA	COG0583	DNA-binding transcriptional regulator, LysR family (LysR) (PDB:2FYI)	PF03466.24	LysR substrate binding domain	K21645	LysR family transcriptional regulator, hypochlorite-specific transcription factor HypT	NA	NA	NA	NA
90292	11.6537	0.578284	NA	NA	COG2086	Electron transfer flavoprotein, alpha and beta subunits (FixA) (PDB:5OL2)	PF01012.25	Electron transfer flavoprotein domain	K03521	electron transfer flavoprotein beta subunit	NA	NA	NA	NA
143609	11.6537	0.578284	NA	NA	COG0721	Asp-tRNAAsn/Glu-tRNAGln amidotransferase C subunit (GatC) (PDB:3H0L)	PF02686.19	Glu-tRNAGln amidotransferase C subunit	K02435	aspartyl-tRNA(Asn)/glutamyl-tRNA(Gln) amidotransferase subunit C [EC:6.3.5.6 6.3.5.7]	NA	NA	NA	NA
19062	11.6421	0.577531	NA	NA	NA	NA	PF06189.16	5'-nucleotidase	NA	NA	NA	NA	NA	NA
38303	11.6421	0.577531	NA	NA	COG2501	Ribosome-associated protein YbcJ, S4-like RNA-binding protein (YbcJ) (PDB:1P9K)	PF13275.10	S4 domain	K14761	ribosome-associated protein	NA	NA	NA	NA
125491	11.6373	0.576967	NA	NA	COG0642	Signal transduction histidine kinase (BaeS) (PDB:1JOY)	PF08521.14	Two-component sensor kinase N-terminal	K07649	two-component system, OmpR family, sensor histidine kinase TctE [EC:2.7.13.3]	NA	NA	NA	NA
56050	11.6283	0.57659	NA	NA	COG0664	cAMP-binding domain of CRP or a regulatory subunit of cAMP-dependent protein kinases (Crp) (PDB:1FT9)	PF00027.33	Cyclic nucleotide-binding domain	NA	NA	NA	NA	NA	NA
108683	11.6205	0.576026	NA	NA	COG0127	Inosine/xanthosine triphosphate pyrophosphatase, all-alpha NTP-PPase family (RdgB) (PDB:1B78)	PF01725.20	Ham1 family	K01519	XTP/dITP diphosphohydrolase [EC:3.6.1.66]	NA	NA	NA	NA
90348	11.6205	0.576026	NA	NA	COG3162	Uncharacterized membrane protein, DUF485 family (YjcH)	PF04341.16	Protein of unknown function, DUF485	NA	NA	NA	NA	NA	NA
90441	11.6085	0.575461	NA	NA	COG2703	Hemerythrin (PDB:1A7D)	PF01814.27	Hemerythrin HHE cation binding domain	NA	NA	NA	NA	NA	NA
108684	11.5957	0.575085	NA	NA	COG0635	Coproporphyrinogen-III oxidase HemN (oxygen-independent) or related Fe-S oxidoreductase (HemN) (PDB:1OLT)	PF04055.25	Radical SAM superfamily	K02495	oxygen-independent coproporphyrinogen III oxidase [EC:1.3.98.3]	M00121	Pathway modules; Metabolism of cofactors and vitamins; Cofactor and vitamin metabolism	NA	NA
55275	11.5808	0.574708	NA	NA	COG3150	Predicted esterase YcpF, UPF0227 family (YcfP) (PDB:4FLE)	PF05728.16	Uncharacterised protein family (UPF0227)	K07000	uncharacterized protein	NA	NA	NA	NA
2451	11.5669	0.574332	NA	NA	NA	NA	PF01569.25	PAP2 superfamily	NA	NA	NA	NA	NA	NA
108670	11.5531	0.573956	NA	NA	COG0144	16S rRNA C967 or C1407 C5-methylase, RsmB/RsmF family (RsmB) (PDB:2FRX)	PF01189.21	16S rRNA methyltransferase RsmB/F	K03500	16S rRNA (cytosine967-C5)-methyltransferase [EC:2.1.1.176]	NA	NA	NA	NA
19091	11.5503	0.573579	NA	NA	COG0336	tRNA G37 N-methylase TrmD (TrmD) (PDB:1P9P)	PF01746.25	tRNA (Guanine-1)-methyltransferase	K00554	tRNA (guanine37-N1)-methyltransferase [EC:2.1.1.228]	NA	NA	NA	NA
90433	11.5393	0.573203	NA	NA	COG3307	O-antigen ligase (RfaL)	PF04932.19	O-Antigen ligase	K02847	O-antigen ligase [EC:2.4.1.-]	NA	NA	NA	NA
90271	11.5383	0.572826	NA	NA	COG4665	TRAP-type mannitol/chloroaromatic compound transport system, small permease component (FcbT2)	PF04290.16	Tripartite ATP-independent periplasmic transporters, DctQ component	NA	NA	NA	NA	NA	NA
72568	11.5318	0.57245	NA	NA	COG0741	Soluble lytic murein transglycosylase or regulatory protein s ( may contain LysM/invasin domain) (MltE) (PDB:153L)	PF01464.24	Transglycosylase SLT domain	NA	NA	NA	NA	-	GH23.hmm
1245	11.5211	0.572074	NA	NA	COG1793	ATP-dependent DNA ligase (CDC9) (PDB:1A0I)	PF14743.10	DNA ligase OB-like domain	K26441	DNA ligase [EC:6.5.1.1]	NA	NA	NA	NA
72797	11.5162	0.571697	NA	NA	COG4799	Acetyl-CoA carboxylase, carboxyltransferase component (MmdA) (PDB:1OD2)	PF01039.26	Carboxyl transferase domain	K01969	3-methylcrotonyl-CoA carboxylase beta subunit [EC:6.4.1.4]	M00036	Pathway modules; Amino acid metabolism; Branched-chain amino acid metabolism	NA	NA
143588	11.5129	0.571321	NA	NA	COG0183	Acetyl-CoA acetyltransferase (PaaJ) (PDB:1AFW)	PF00108.27	Thiolase, N-terminal domain	K00632	acetyl-CoA acyltransferase [EC:2.3.1.16]	M00087	Pathway modules; Lipid metabolism; Fatty acid metabolism	NA	NA
55289	11.5116	0.570945	NA	NA	COG0835	Chemotaxis signal transduction protein CheW (CheW) (PDB:2QDL)	PF01584.23	CheW-like domain	K02659	twitching motility protein PilI	NA	NA	NA	NA
125433	11.5083	0.570568	NA	NA	COG2165	Type II secretory pathway, pseudopilin PulG (PulG) (PDB:1AY2)	NA	NA	NA	NA	NA	NA	NA	NA
1187	11.5047	0.570192	NA	NA	COG1009	Membrane H+-translocase/NADH:ubiquinone oxidoreductase subunit 5 (chain L)/Multisubunit Na+/H+ antiporter, MnhA subunit (NuoL) (PDB:3RKO)	PF00361.24	Proton-conducting membrane transporter	K00341	NADH-quinone oxidoreductase subunit L [EC:7.1.1.2]	M00144	Pathway modules; Energy metabolism; ATP synthesis	NA	NA
72732	11.5004	0.569816	NA	NA	COG0583	DNA-binding transcriptional regulator, LysR family (LysR) (PDB:2FYI)	PF03466.24	LysR substrate binding domain	NA	NA	NA	NA	NA	NA
54841	11.4917	0.569439	NA	NA	COG0458	Carbamoylphosphate synthase large subunit (CarB) (PDB:1C30)	PF02786.21	Carbamoyl-phosphate synthase L chain, ATP binding domain	K01955	carbamoyl-phosphate synthase large subunit [EC:6.3.5.5]	M00051	Pathway modules; Nucleotide metabolism; Pyrimidine metabolism	NA	NA
36822	11.4883	0.569063	NA	NA	COG2244	Membrane protein involved in the export of O-antigen and teichoic acid (RfbX)	PF01943.21	Polysaccharide biosynthesis protein	NA	NA	NA	NA	NA	NA
197865	11.4761	0.568686	NA	NA	COG0626	Cystathionine beta-lyase/cystathionine gamma-synthase (MetC) (PDB:1CL1)	PF01053.24	Cys/Met metabolism PLP-dependent enzyme	K10764	O-succinylhomoserine sulfhydrylase [EC:2.5.1.-]	NA	NA	NA	NA
22286	11.4723	0.56831	NA	NA	COG0802	tRNA A37 threonylcarbamoyladenosine biosynthesis protein TsaE (TsaE) (PDB:1FL9)	PF02367.21	Threonylcarbamoyl adenosine biosynthesis protein TsaE	K06925	tRNA threonylcarbamoyladenosine biosynthesis protein TsaE	NA	NA	NA	NA
72913	11.471	0.567934	NA	NA	COG0237	Dephospho-CoA kinase (CoaE) (PDB:1JJV)	PF01121.24	Dephospho-CoA kinase	K00859	dephospho-CoA kinase [EC:2.7.1.24]	M00120	Pathway modules; Metabolism of cofactors and vitamins; Cofactor and vitamin metabolism	NA	NA
19097	11.4661	0.567557	NA	NA	COG0801	7,8-dihydro-6-hydroxymethylpterin pyrophosphokinase (folate biosynthesis) (FolK) (PDB:1CBK)	PF01288.24	7,8-dihydro-6-hydroxymethylpterin-pyrophosphokinase (HPPK)	K00950	2-amino-4-hydroxy-6-hydroxymethyldihydropteridine diphosphokinase [EC:2.7.6.3]	M00126	Pathway modules; Metabolism of cofactors and vitamins; Cofactor and vitamin metabolism	NA	NA
179483	11.4634	0.567181	NA	NA	COG0129	Dihydroxyacid dehydratase/phosphogluconate dehydratase (IlvD) (PDB:2GP4)	PF00920.25	Dehydratase family	K01687	dihydroxy-acid dehydratase [EC:4.2.1.9]	M00019!!!M00570	Pathway modules; Amino acid metabolism; Branched-chain amino acid metabolism!!!Pathway modules; Amino acid metabolism; Branched-chain amino acid metabolism	NA	NA
19089	11.4523	0.566805	NA	NA	COG0494	8-oxo-dGTP pyrophosphatase MutT and related house-cleaning NTP pyrophosphohydrolases, NUDIX family (MutT) (PDB:4V14)	PF00293.32	NUDIX domain	K17879	peroxisomal coenzyme A diphosphatase NUDT7 [EC:3.6.1.-]	NA	NA	NA	NA
38306	11.4508	0.566428	NA	NA	COG2010	Cytochrome c, mono- and diheme variants (CccA) (PDB:1A2S)	PF00034.25	Cytochrome c	NA	NA	NA	NA	NA	NA
162648	11.4476	0.566052	NA	NA	NA	NA	NA	NA	NA	NA	NA	NA	NA	NA
90283	11.4439	0.565676	NA	NA	COG1136	ABC-type lipoprotein export system, ATPase component (LolD) (PDB:5GKO)	PF00005.31	ABC transporter	K09810	lipoprotein-releasing system ATP-binding protein [EC:7.6.2.-]	NA	NA	NA	NA
125638	11.413	0.565299	NA	NA	COG1878	Kynurenine formamidase (PDB:1R61)	PF04199.17	Putative cyclase	K07130	arylformamidase [EC:3.5.1.9]	M00038!!!M00912	Pathway modules; Amino acid metabolism; Aromatic amino acid metabolism!!!Pathway modules; Metabolism of cofactors and vitamins; Cofactor and vitamin metabolism	NA	NA
19164	11.4122	0.564923	NA	NA	COG3258	Thiosulfate dehydrogenase TsdA, contains C-terminal cytochrome c domain (TsdA) (PUBMED:32457501)	PF21342.1	SoxA/TsdA, cytochrome c domain	K17222	L-cysteine S-thiosulfotransferase [EC:2.8.5.2]	M00595	Pathway modules; Energy metabolism; Sulfur metabolism	NA	NA
1228	11.4056	0.564546	NA	NA	COG4291	Uncharacterized membrane protein (PUBMED:30962626)	PF07077.15	Protein of unknown function (DUF1345)	NA	NA	NA	NA	NA	NA
19053	11.3912	0.56417	NA	NA	COG3149	Type II secretory pathway, component PulM (PulM) (PDB:1UV7)	PF04612.16	Type II secretion system (T2SS), protein M	K02462	general secretion pathway protein M	NA	NA	NA	NA
72872	11.388	0.563794	NA	NA	COG5010	Flp pilus assembly protein TadD, contains TPR repeats (TadD) (PDB:3WXX)	PF07719.21	Tetratricopeptide repeat	NA	NA	NA	NA	-	GT41.hmm
19174	11.3806	0.563417	NA	NA	COG3324	Lactoylglutathione lyase-related enzyme, vicinal oxygen chelate (VOC) family (VOC) (PDB:3OXH) (PUBMED:31710815)	PF00903.29	Glyoxalase/Bleomycin resistance protein/Dioxygenase superfamily	K06996	uncharacterized protein	NA	NA	NA	NA
90529	11.3699	0.563041	NA	NA	COG1249	Dihydrolipoamide dehydrogenase (E3) component of pyruvate/2-oxoglutarate dehydrogenase complex or glutathione oxidoreductase (Lpd) (PDB:6QKG)	PF07992.18	Pyridine nucleotide-disulphide oxidoreductase	K00382	dihydrolipoyl dehydrogenase [EC:1.8.1.4]	M00307!!!M00009!!!M00011!!!M00532!!!M00621!!!M00036!!!M00032	Pathway modules; Carbohydrate metabolism; Central carbohydrate metabolism!!!Pathway modules; Carbohydrate metabolism; Central carbohydrate metabolism!!!Pathway modules; Carbohydrate metabolism; Central carbohydrate metabolism!!!Pathway modules; Carbohydrate metabolism; Other carbohydrate metabolism!!!Pathway modules; Amino acid metabolism; Serine and threonine metabolism!!!Pathway modules; Amino …	NA	NA
72859	11.3633	0.562665	NA	NA	COG0593	Chromosomal replication initiation ATPase DnaA (DnaA) (PDB:1L8Q)	PF00308.22	Bacterial dnaA protein	K02313	chromosomal replication initiator protein	NA	NA	NA	NA
90254	11.3549	0.562288	NA	NA	COG3090	TRAP-type C4-dicarboxylate transport system, small permease component YiaM (DctM)	PF04290.16	Tripartite ATP-independent periplasmic transporters, DctQ component	K21394	TRAP-type transport system small permease protein	NA	NA	NA	NA
179488	11.3501	0.561912	NA	NA	COG0129	Dihydroxyacid dehydratase/phosphogluconate dehydratase (IlvD) (PDB:2GP4)	PF00920.25	Dehydratase family	K01687	dihydroxy-acid dehydratase [EC:4.2.1.9]	M00019!!!M00570	Pathway modules; Amino acid metabolism; Branched-chain amino acid metabolism!!!Pathway modules; Amino acid metabolism; Branched-chain amino acid metabolism	NA	NA
180319	11.3331	0.561536	NA	NA	COG2224	Isocitrate lyase (AceA) (PDB:1DQU)	PF00463.25	Isocitrate lyase family	K01637	isocitrate lyase [EC:4.1.3.1]	M00012	Pathway modules; Carbohydrate metabolism; Other carbohydrate metabolism	NA	NA
55326	11.3234	0.560971	NA	NA	COG0179	2-keto-4-pentenoate hydratase/2-oxohepta-3-ene-1,7-dioic acid hydratase (catechol pathway) (YcgM) (PDB:1GTT)	PF01557.22	Fumarylacetoacetate (FAA) hydrolase family	K18336	2,4-didehydro-3-deoxy-L-rhamnonate hydrolase [EC:3.7.1.26]	NA	NA	NA	NA
197888	11.3234	0.560971	NA	NA	COG2109	ATP:corrinoid adenosyltransferase (BtuR) (PDB:4HUT)	PF02572.19	ATP:corrinoid adenosyltransferase BtuR/CobO/CobP	K19221	cob(I)alamin adenosyltransferase [EC:2.5.1.17]	M00122	Pathway modules; Metabolism of cofactors and vitamins; Cofactor and vitamin metabolism	NA	NA
143647	11.3187	0.560406	NA	NA	COG2168	Sulfur transfer complex TusBCD TusB component, DsrH family (TusB) (PDB:1RHX)	PF04077.16	DsrH like protein	K07237	tRNA 2-thiouridine synthesizing protein B	NA	NA	NA	NA
90399	11.3064	0.56003	NA	NA	NA	NA	NA	NA	NA	NA	NA	NA	NA	NA
125625	11.2937	0.559654	NA	NA	COG2603	tRNA 2-selenouridine synthase SelU, contains rhodanese domain (SelU)	PF00581.24	Rhodanese-like domain	K06917	tRNA 2-selenouridine synthase [EC:2.9.1.3]	NA	NA	NA	NA
163393	11.2885	0.559277	NA	NA	COG3384	Aromatic ring-opening dioxygenase, catalytic subunit, LigB family (LigB) (PDB:2PW6) (PUBMED:23258706)	PF02900.22	Catalytic LigB subunit of aromatic ring-opening dioxygenase	K15777	4,5-DOPA dioxygenase extradiol [EC:1.13.11.-]	M00961	Pathway modules; Biosynthesis of other secondary metabolites; Biosynthesis of phytochemical compounds	NA	NA
19001	11.2873	0.558901	NA	NA	COG1573	Uracil-DNA glycosylase (Udg4) (PDB:3IKB)	PF03167.23	Uracil DNA glycosylase superfamily	K21929	uracil-DNA glycosylase [EC:3.2.2.27]	NA	NA	NA	NA
55292	11.2742	0.558525	NA	NA	COG0415	Deoxyribodipyrimidine photolyase (PhrB) (PDB:1TEZ)	PF03441.18	FAD binding domain of DNA photolyase	K01669	deoxyribodipyrimidine photo-lyase [EC:4.1.99.3]	NA	NA	NA	NA
144222	11.2667	0.558148	NA	NA	COG0722	3-deoxy-D-arabino-heptulosonate 7-phosphate (DAHP) synthase (AroG1) (PDB:6U8J)	PF00793.24	DAHP synthetase I family	K01626	3-deoxy-7-phosphoheptulonate synthase [EC:2.5.1.54]	M00022	Pathway modules; Amino acid metabolism; Aromatic amino acid metabolism	NA	NA
54724	11.2576	0.557772	NA	NA	COG0160	Acetylornithine aminotransferase/4-aminobutyrate aminotransferase (ArgD) (PDB:1SF2)	PF00202.25	Aminotransferase class-III	NA	NA	NA	NA	NA	NA
72767	11.2524	0.557396	NA	NA	COG1028	NAD(P)-dependent dehydrogenase, short-chain alcohol dehydrogenase family (FabG) (PDB:6L1H)	PF00106.29	short chain dehydrogenase	NA	NA	NA	NA	NA	NA
37694	11.2508	0.557019	NA	NA	COG1028	NAD(P)-dependent dehydrogenase, short-chain alcohol dehydrogenase family (FabG) (PDB:6L1H)	PF13561.10	Enoyl-(Acyl carrier protein) reductase	K00059	3-oxoacyl-[acyl-carrier protein] reductase [EC:1.1.1.100]	M00083!!!M00874!!!M00572	Pathway modules; Lipid metabolism; Fatty acid metabolism!!!Pathway modules; Lipid metabolism; Fatty acid metabolism!!!Pathway modules; Metabolism of cofactors and vitamins; Cofactor and vitamin metabolism	NA	NA
37705	11.2481	0.556643	NA	NA	COG0854	Pyridoxine 5'-phosphate synthase PdxJ (PdxJ) (PDB:1HO1)	PF03740.17	Pyridoxal phosphate biosynthesis protein PdxJ	K03474	pyridoxine 5-phosphate synthase [EC:2.6.99.2]	M00124	Pathway modules; Metabolism of cofactors and vitamins; Cofactor and vitamin metabolism	NA	NA
72798	11.2468	0.556266	NA	NA	COG1024	Enoyl-CoA hydratase/carnithine racemase (CaiD) (PDB:1DCI)	PF00378.24	Enoyl-CoA hydratase/isomerase	K13766	methylglutaconyl-CoA hydratase [EC:4.2.1.18]	M00036	Pathway modules; Amino acid metabolism; Branched-chain amino acid metabolism	NA	NA
127239	11.2451	0.55589	NA	NA	COG0437	Fe-S-cluster-containing dehydrogenase component (DMSO reductase) (HybA) (PDB:2VPW)	PF12838.11	4Fe-4S dicluster domain	K00184	dimethyl sulfoxide reductase iron-sulfur subunit	NA	NA	NA	NA
18933	11.2055	0.554385	NA	NA	COG0589	Nucleotide-binding universal stress protein, UspA family (UspA) (PDB:1JMV)	PF00582.30	Universal stress protein family	NA	NA	NA	NA	NA	NA
36751	11.2055	0.554385	NA	NA	COG2609	Pyruvate dehydrogenase complex, dehydrogenase (E1) component (AceE) (PDB:1L8A)	PF17831.5	Pyruvate dehydrogenase E1 component middle domain	K00163	pyruvate dehydrogenase E1 component [EC:1.2.4.1]	M00307	Pathway modules; Carbohydrate metabolism; Central carbohydrate metabolism	NA	NA
90305	11.2055	0.554385	iron_aquisition-siderophore_transport_potential	ExbD-family	COG0848	Biopolymer transport protein ExbD (ExbD) (PDB:2JWK)	PF02472.20	Biopolymer transport protein ExbD/TolR	K03559	biopolymer transport protein ExbD	NA	NA	NA	NA
144347	11.2055	0.554385	NA	NA	NA	NA	NA	NA	NA	NA	NA	NA	NA	NA
54765	11.2055	0.554385	NA	NA	NA	NA	NA	NA	NA	NA	NA	NA	NA	NA
143562	11.2055	0.554385	NA	NA	COG0042	tRNA-dihydrouridine synthase (DusA) (PDB:1VHN)	PF01207.21	Dihydrouridine synthase (Dus)	K05540	tRNA-dihydrouridine synthase B [EC:1.-.-.-]	NA	NA	NA	NA
19074	11.2055	0.554385	NA	NA	COG0410	ABC-type branched-chain amino acid transport system, ATPase component LivF (LivF) (PDB:1JI0) (PUBMED:26527648;32250026)	PF00005.31	ABC transporter	K01996	branched-chain amino acid transport system ATP-binding protein	NA	NA	NA	NA
72693	11.1781	0.552879	NA	NA	COG0004	Ammonia channel protein AmtB (AmtB) (PDB:1U77)	PF00909.25	Ammonium Transporter Family	K03320	ammonium transporter, Amt family	NA	NA	NA	NA
119924	11.1772	0.552503	NA	NA	COG2814	Predicted arabinose efflux permease AraJ, MFS family (AraJ) (PDB:4LDS)	PF07690.20	Major Facilitator Superfamily	NA	NA	NA	NA	NA	NA
125359	11.1667	0.552126	NA	NA	COG0421	Spermidine synthase (polyamine aminopropyltransferase) (SpeE) (PDB:6BQ2)	PF01564.21	Spermine/spermidine synthase domain	K00797	spermidine synthase [EC:2.5.1.16]	M00034!!!M00133	Pathway modules; Amino acid metabolism; Cysteine and methionine metabolism!!!Pathway modules; Amino acid metabolism; Polyamine biosynthesis	NA	NA
73499	11.1551	0.55175	NA	NA	COG0557	Exoribonuclease R (VacB) (PDB:6H25)	PF00773.23	RNB domain	K01147	exoribonuclease II [EC:3.1.13.1]	NA	NA	NA	NA
1237	11.1508	0.551374	NA	NA	COG5371	Nucleoside diphosphatase, GDA1/CD39 family (GDA1) (PDB:3AAP) (PUBMED:8391537)	PF01150.21	GDA1/CD39 (nucleoside phosphatase) family	NA	NA	NA	NA	NA	NA
90540	11.1436	0.550997	NA	NA	COG1609	DNA-binding transcriptional regulator, LacI/PurR family (PurR) (PDB:1BDH)	PF13377.10	Periplasmic binding protein-like domain	K02529	LacI family transcriptional regulator	NA	NA	NA	NA
90288	11.1172	0.550621	NA	NA	COG0682	Prolipoprotein diacylglyceryltransferase (Lgt) (PDB:5AZB)	PF01790.22	Prolipoprotein diacylglyceryl transferase	K13292	phosphatidylglycerol---prolipoprotein diacylglyceryl transferase [EC:2.5.1.145]	NA	NA	NA	NA
19195	11.1158	0.550245	NA	NA	COG0637	Beta-phosphoglucomutase, HAD superfamily (YcjU) (PDB:3E58) (PUBMED:29684280)	PF00702.30	haloacid dehalogenase-like hydrolase	K01091	phosphoglycolate phosphatase [EC:3.1.3.18]	NA	NA	NA	NA
125535	11.1129	0.549868	NA	NA	NA	NA	NA	NA	NA	NA	NA	NA	NA	NA
19096	11.1097	0.549492	NA	NA	COG3169	Uncharacterized membrane protein, DMT/DUF486 family (PUBMED:21873409)	PF04342.16	Putative member of DMT superfamily (DUF486)	K09922	uncharacterized protein	NA	NA	NA	NA
19171	11.1063	0.548927	NA	NA	COG2863	Cytochrome c553 (CytC553) (PDB:6Q2U)	NA	NA	K17230	cytochrome subunit of sulfide dehydrogenase	NA	NA	NA	NA
72789	11.1063	0.548927	NA	NA	COG0664	cAMP-binding domain of CRP or a regulatory subunit of cAMP-dependent protein kinases (Crp) (PDB:1FT9)	PF13545.10	Crp-like helix-turn-helix domain	K10914	CRP/FNR family transcriptional regulator, cyclic AMP receptor protein	NA	NA	NA	NA
36702	11.1027	0.548363	NA	NA	COG2919	Cell division protein FtsB (FtsB) (PDB:4IFF)	PF04977.19	Septum formation initiator	K05589	cell division protein FtsB	NA	NA	NA	NA
18945	11.1008	0.547986	NA	NA	COG2202!!!COG3221!!!COG5001	PAS domain (PAS) (PDB:2MWG)!!!ABC-type phosphate/phosphonate transport system, periplasmic component (PhnD) (PDB:3S4U)!!!Cyclic di-GMP metabolism protein, combines GGDEF and EAL domains with a 6TM membrane domain	PF00990.25	Diguanylate cyclase, GGDEF domain	NA	NA	NA	NA	NA	NA
18980	11.0923	0.54761	NA	NA	NA	NA	PF14103.10	Domain of unknown function (DUF4276)	NA	NA	NA	NA	NA	NA
72774	11.0863	0.547234	NA	NA	COG0491	Glyoxylase or a related metal-dependent hydrolase, beta-lactamase superfamily II (GloB) (PDB:1QH3) (PUBMED:25670698)	PF00753.31	Metallo-beta-lactamase superfamily	NA	NA	NA	NA	NA	NA
143574	11.085	0.546857	NA	NA	COG0707	UDP-N-acetylglucosamine:LPS N-acetylglucosamine transferase (MurG) (PDB:1F0K)	PF04101.20	Glycosyltransferase family 28 C-terminal domain	K02563	UDP-N-acetylglucosamine--N-acetylmuramyl-(pentapeptide) pyrophosphoryl-undecaprenol N-acetylglucosamine transferase [EC:2.4.1.227]	NA	NA	-	GT28.hmm
144341	11.0736	0.546481	NA	NA	COG1613	ABC-type sulfate transport system, periplasmic component (Sbp) (PDB:5UM2)	PF13531.10	Bacterial extracellular solute-binding protein	K02048	sulfate/thiosulfate transport system substrate-binding protein	M00616	Signature modules; Module set; Metabolic capacity	NA	NA
38790	11.0725	0.546105	NA	NA	COG0653	Preprotein translocase subunit SecA (ATPase, RNA helicase) (SecA) (PDB:2FSF)	PF07517.18	SecA DEAD-like domain	K03070	preprotein translocase subunit SecA [EC:7.4.2.8]	NA	NA	NA	NA
72751	11.0331	0.545728	NA	NA	NA	NA	NA	NA	NA	NA	NA	NA	NA	NA
72706	11.0218	0.545352	NA	NA	NA	NA	PF13707.10	RloB-like protein	NA	NA	NA	NA	NA	NA
72686	11.0123	0.544976	NA	NA	COG0118	Imidazoleglycerol phosphate synthase glutamine amidotransferase subunit HisH (HisH) (PDB:1OX4)	PF00117.32	Glutamine amidotransferase class-I	K02501	imidazole glycerol-phosphate synthase subunit HisH [EC:4.3.2.10]	M00026	Pathway modules; Amino acid metabolism; Histidine metabolism	NA	NA
55322	10.998	0.544599	NA	NA	NA	NA	PF08886.15	Glutamate-cysteine ligase	NA	NA	NA	NA	NA	NA
19531	10.9828	0.544223	NA	NA	COG2202!!!COG5001	PAS domain (PAS) (PDB:2MWG)!!!Cyclic di-GMP metabolism protein, combines GGDEF and EAL domains with a 6TM membrane domain	PF00563.24	EAL domain	K21084	diguanylate cyclase [EC:2.7.7.65]	NA	NA	NA	NA
36832	10.9585	0.543846	NA	NA	COG0260	Leucyl aminopeptidase (PepB) (PDB:3H8E) (PUBMED:19553197;23825549)	PF00883.25	Cytosol aminopeptidase family, catalytic domain	K01255	leucyl aminopeptidase [EC:3.4.11.1]	NA	NA	NA	NA
144339	10.9533	0.54347	NA	NA	COG4208	ABC-type sulfate transport system, permease component (CysW)	PF00528.26	Binding-protein-dependent transport system inner membrane component	K02047	sulfate/thiosulfate transport system permease protein	M00616	Signature modules; Module set; Metabolic capacity	NA	NA
125581	10.9267	0.543094	NA	NA	COG4566	DNA-binding response regulator, FixJ family, consists of REC and HTH domains (FixJ) (PDB:1YIO)	PF00072.28	Response regulator receiver domain	K11712	two-component system, LuxR family, response regulator DctR	NA	NA	NA	NA
144328	10.923	0.542717	NA	NA	COG1282	NAD/NADP transhydrogenase beta subunit (PntB) (PDB:1D4O)	PF02233.20	NAD(P) transhydrogenase beta subunit	K00325	H+-translocating NAD(P) transhydrogenase subunit beta [EC:1.6.1.2 7.1.1.1]	NA	NA	NA	NA
144240	10.9132	0.542341	NA	NA	COG1943	REP element-mobilizing transposase RayT (RAYT) (PDB:4ER8)	PF01797.20	Transposase IS200 like	K07491	REP-associated tyrosine transposase	NA	NA	NA	NA
72700	10.9026	0.541965	NA	NA	COG0460	Homoserine dehydrogenase (ThrA) (PDB:5AVO) (PUBMED:29124164)	PF00742.23	Homoserine dehydrogenase	K00003	homoserine dehydrogenase [EC:1.1.1.3]	M00018!!!M00017	Pathway modules; Amino acid metabolism; Serine and threonine metabolism!!!Pathway modules; Amino acid metabolism; Cysteine and methionine metabolism	NA	NA
19496	10.8925	0.541588	NA	NA	COG1262	Formylglycine-generating enzyme, required for sulfatase activity, contains SUMF1/FGE domain (YfmG) (PDB:2AFT)	PF03781.20	Sulfatase-modifying factor enzyme 1	K13444	formylglycine-generating enzyme [EC:1.8.3.7]	NA	NA	NA	NA
72743	10.8913	0.541212	NA	NA	COG1186	Protein chain release factor PrfB (PrfB) (PDB:1GQE)	PF03462.22	PCRF domain	K02836	peptide chain release factor 2	NA	NA	NA	NA
56057	10.8759	0.540647	NA	NA	COG1734	RNA polymerase-binding transcription factor DksA (DksA) (PDB:1TJL)	PF01258.21	Prokaryotic dksA/traR C4-type zinc finger	K06204	RNA polymerase-binding transcription factor	NA	NA	NA	NA
179500	10.8759	0.540647	NA	NA	NA	NA	NA	NA	NA	NA	NA	NA	NA	NA
119925	10.8659	0.539518	NA	NA	COG0583	DNA-binding transcriptional regulator, LysR family (LysR) (PDB:2FYI)	PF03466.24	LysR substrate binding domain	K04761	LysR family transcriptional regulator, hydrogen peroxide-inducible genes activator	NA	NA	NA	NA
72735	10.8659	0.539518	NA	NA	COG1669	Predicted nucleotidyltransferase MJ0435 (MJ0435) (PDB:1WOT)	PF18765.5	Polymerase beta, Nucleotidyltransferase	K07076	uncharacterized protein	NA	NA	NA	NA
36724	10.8659	0.539518	NA	NA	COG0837	Glucokinase (Glk) (PDB:1Q18)	PF02685.20	Glucokinase	K00845	glucokinase [EC:2.7.1.2]	M00001!!!M00549!!!M00892!!!M00909	Pathway modules; Carbohydrate metabolism; Central carbohydrate metabolism!!!Pathway modules; Carbohydrate metabolism; Other carbohydrate metabolism!!!Pathway modules; Carbohydrate metabolism; Other carbohydrate metabolism!!!Pathway modules; Carbohydrate metabolism; Other carbohydrate metabolism	NA	NA
72687	10.8659	0.539518	NA	NA	COG0131	Imidazoleglycerol phosphate dehydratase HisB (HisB2) (PDB:1RHY)	PF00475.22	Imidazoleglycerol-phosphate dehydratase	K01693	imidazoleglycerol-phosphate dehydratase [EC:4.2.1.19]	M00026	Pathway modules; Amino acid metabolism; Histidine metabolism	NA	NA
90366	10.8431	0.538577	NA	NA	COG1251	NAD(P)H-nitrite reductase, large subunit (NirB)	PF07992.18	Pyridine nucleotide-disulphide oxidoreductase	K26139	nitrite reductase [NAD(P)H] large subunit [EC:1.7.1.4]	M00531	Pathway modules; Energy metabolism; Nitrogen metabolism	NA	NA
163383	10.8107	0.538201	NA	NA	COG2199	GGDEF domain, diguanylate cyclase (c-di-GMP synthetase) or its enzymatically inactive variants (GGDEF) (PDB:6D9M)	PF00990.25	Diguanylate cyclase, GGDEF domain	K13069	diguanylate cyclase [EC:2.7.7.65]	NA	NA	NA	NA
72862	10.8053	0.537825	NA	NA	NA	NA	PF02350.23	UDP-N-acetylglucosamine 2-epimerase	NA	NA	NA	NA	NA	NA
125477	10.7905	0.537448	NA	NA	NA	NA	PF13511.10	Domain of unknown function (DUF4124)	NA	NA	NA	NA	NA	NA
55307	10.7768	0.537072	NA	NA	COG2199	GGDEF domain, diguanylate cyclase (c-di-GMP synthetase) or its enzymatically inactive variants (GGDEF) (PDB:6D9M)	PF00990.25	Diguanylate cyclase, GGDEF domain	K18968	diguanylate cyclase [EC:2.7.7.65]	NA	NA	NA	NA
72815	10.7712	0.536696	NA	NA	COG1686	D-alanyl-D-alanine carboxypeptidase (DacC) (PDB:1HD8)	PF00768.24	D-alanyl-D-alanine carboxypeptidase	K07258	serine-type D-Ala-D-Ala carboxypeptidase (penicillin-binding protein 5/6) [EC:3.4.16.4]	NA	NA	NA	NA
54839	10.7689	0.536319	NA	NA	NA	NA	PF13664.10	Domain of unknown function (DUF4149)	NA	NA	NA	NA	NA	NA
125402	10.7651	0.535943	NA	NA	COG1309	DNA-binding protein, AcrR family, includes nucleoid occlusion protein SlmA (AcrR) (PDB:2QOP)	PF00440.27	Bacterial regulatory proteins, tetR family	K23777	TetR/AcrR family transcriptional regulator, regulator of cefoperazone and chloramphenicol sensitivity	NA	NA	NA	NA
18997	10.7573	0.535566	NA	NA	COG4137	ABC-type uncharacterized transport system, permease component (YpjD)	PF01578.24	Cytochrome C assembly protein	NA	NA	NA	NA	NA	NA
54780	10.7478	0.53519	NA	NA	COG4581	Superfamily II RNA helicase (Dob10) (PDB:4A4Z)	PF00271.35	Helicase conserved C-terminal domain	K17675	ATP-dependent RNA helicase SUPV3L1/SUV3 [EC:3.6.4.13]	NA	NA	NA	NA
56054	10.7358	0.534814	NA	NA	COG0394	Protein-tyrosine-phosphatase (Wzb) (PDB:4D74) (PUBMED:26641313)	PF01451.25	Low molecular weight phosphotyrosine protein phosphatase	K03741	arsenate reductase (thioredoxin) [EC:1.20.4.4]	NA	NA	NA	NA
197876	10.7286	0.534437	NA	NA	COG0136	Aspartate-semialdehyde dehydrogenase (Asd) (PDB:1BRM)	PF02774.22	Semialdehyde dehydrogenase, dimerisation domain	K00133	aspartate-semialdehyde dehydrogenase [EC:1.2.1.11]	M00018!!!M00033!!!M00017!!!M00016!!!M00525!!!M00526!!!M00527	Pathway modules; Amino acid metabolism; Serine and threonine metabolism!!!Pathway modules; Amino acid metabolism; Serine and threonine metabolism!!!Pathway modules; Amino acid metabolism; Cysteine and methionine metabolism!!!Pathway modules; Amino acid metabolism; Lysine metabolism!!!Pathway modules; Amino acid metabolism; Lysine metabolism!!!Pathway modules; Amino acid metabolism; Lysine metabol…	NA	NA
125522	10.7097	0.534061	NA	NA	COG0823	Periplasmic component TolB of the Tol biopolymer transport system (TolB) (PDB:1C5K)	PF07676.16	WD40-like Beta Propeller Repeat	K03641	TolB protein	NA	NA	-	PL22.hmm
36701	10.7037	0.533496	NA	NA	NA	NA	NA	NA	NA	NA	NA	NA	NA	NA
143599	10.7037	0.533496	NA	NA	COG4783	Outer membrane protein chaperone/metalloprotease BepA/YfgC, contains M48 and TPR domains (BepA) (PDB:6AIT) (PUBMED:24003122)	PF01435.22	Peptidase family M48	K01423	beta-barrel assembly-enhancing protease [EC:3.4.-.-]	NA	NA	NA	NA
19073	10.7007	0.532932	NA	NA	COG0683	ABC-type branched-chain amino acid transport system, periplasmic component (LivK) (PDB:1USG)	PF13458.10	Periplasmic binding protein	NA	NA	NA	NA	NA	NA
54790	10.6719	0.532367	NA	NA	COG2850	Ribosomal protein L16 Arg81 hydroxylase, contains JmjC domain (RoxA) (PDB:1VRB)	PF08007.16	JmjC domain	K18850	50S ribosomal protein L16 3-hydroxylase [EC:1.14.11.47]	NA	NA	NA	NA
72551	10.6719	0.532367	NA	NA	NA	NA	NA	NA	NA	NA	NA	NA	NA	NA
19181	10.6589	0.531803	NA	NA	COG3209	Uncharacterized conserved protein RhaS, contains 28 RHS repeats (RhsA) (PDB:4IGL)	NA	NA	NA	NA	NA	NA	NA	NA
125549	10.658	0.531426	NA	NA	COG0330	Regulator of protease activity HflC, stomatin/prohibitin superfamily (HflC)	PF01145.29	SPFH domain / Band 7 family	K26392	stomatin-like protein 2	NA	NA	NA	NA
72690	10.6553	0.53105	NA	NA	NA	NA	PF13480.11	Acetyltransferase (GNAT) domain	NA	NA	NA	NA	NA	NA
19125	10.6541	0.530674	NA	NA	COG3210	Large exoprotein involved in heme utilization or adhesion (FhaB) (PDB:4RM6)	PF18888.4	Repeat of unknown function (DUF5650)	NA	NA	NA	NA	NA	NA
56053	10.6533	0.530297	NA	NA	COG0798	Arsenite efflux pump ArsB, ACR3 family (ACR3)	PF01758.20	Sodium Bile acid symporter family	K03325	arsenite transporter	NA	NA	NA	NA
179499	10.6412	0.529921	NA	NA	NA	NA	PF07087.15	Protein of unknown function (DUF1353)	NA	NA	NA	NA	NA	NA
125526	10.6387	0.529545	NA	NA	COG1179	tRNA A37 threonylcarbamoyladenosine dehydratase (TcdA) (PDB:4D7A) (PUBMED:27913733)	PF00899.25	ThiF family	K22132	tRNA threonylcarbamoyladenosine dehydratase	NA	NA	NA	NA
72628	10.6265	0.529168	NA	NA	COG0523	Zinc metallochaperone YeiR/ZagA and related GTPases, G3E family (YejR) (PDB:1NIJ) (PUBMED:19822009;31132310)	PF02492.23	CobW/HypB/UreG, nucleotide-binding domain	K02234	cobalamin biosynthesis protein CobW	NA	NA	NA	NA
1160	10.6225	0.528792	NA	NA	NA	NA	PF15589.10	Immunity protein 21	NA	NA	NA	NA	NA	NA
72869	10.612	0.528416	NA	NA	COG0462	Phosphoribosylpyrophosphate synthetase (PrsA) (PDB:1DKR)	PF13793.10	N-terminal domain of ribose phosphate pyrophosphokinase	K00948	ribose-phosphate pyrophosphokinase [EC:2.7.6.1]	M00005	Pathway modules; Carbohydrate metabolism; Central carbohydrate metabolism	NA	NA
90523	10.603	0.528039	NA	NA	COG1183	Phosphatidylserine synthase (PssA)	PF01066.25	CDP-alcohol phosphatidyltransferase	K17103	CDP-diacylglycerol---serine O-phosphatidyltransferase [EC:2.7.8.8]	M00093	Pathway modules; Lipid metabolism; Lipid metabolism	NA	NA
90344	10.6021	0.527663	NA	NA	NA	NA	PF00149.32	Calcineurin-like phosphoesterase	K03651	3',5'-cyclic-AMP phosphodiesterase [EC:3.1.4.53]	NA	NA	NA	NA
19532	10.5767	0.527286	NA	NA	COG0480	Translation elongation factor EF-G, a GTPase (FusA) (PDB:1DAR)	PF03764.22	Elongation factor G, domain IV	K02355	elongation factor G	NA	NA	NA	NA
125524	10.5742	0.52691	NA	NA	COG1729	Cell division protein CpoB, coordinates peptidoglycan biosynthesis and outer membrane constriction (CpoB) (PDB:2WZ7) (PUBMED:25951518)	PF13525.10	Outer membrane lipoprotein	K05807	outer membrane protein assembly factor BamD	NA	NA	NA	NA
72639	10.5704	0.526534	NA	NA	COG1703!!!COG1884!!!COG2185	GTPase of the G3E family (not a periplasmic protein kinase) (ArgK) (PDB:2QM7) (PUBMED:18950999)!!!Methylmalonyl-CoA mutase, N-terminal domain/subunit (Sbm) (PDB:6OXC)!!!Methylmalonyl-CoA mutase, C-terminal domain/subunit (cobalamin-binding) (Sbm) (PDB:1B1A)	PF01642.26	Methylmalonyl-CoA mutase	K11942	isobutyryl-CoA mutase [EC:5.4.99.13]	M00613	Signature modules; Module set; Metabolic capacity	NA	NA
108694	10.5678	0.526157	NA	NA	NA	NA	NA	NA	NA	NA	NA	NA	NA	NA
18928	10.5648	0.525781	NA	NA	COG0187	DNA gyrase/topoisomerase IV, subunit B (GyrB) (PDB:1EI1)	PF00204.29	DNA gyrase B	K02470	DNA gyrase subunit B [EC:5.6.2.2]	NA	NA	NA	NA
125368	10.5601	0.525405	NA	NA	COG0797!!!COG3087	Peptidoglycan lytic transglycosylase RlpA, contains C-terminal SPOR domain (RlpA) (PDB:4AVR) (PUBMED:24806796)!!!Cell division protein FtsN (FtsN) (PDB:1UTA)	PF03330.22	Lytic transglycolase	K03642	rare lipoprotein A	NA	NA	NA	NA
108709	10.5544	0.525028	NA	NA	COG0859	ADP-heptose:LPS heptosyltransferase (RfaF) (PDB:1PSW)	PF01075.21	Glycosyltransferase family 9 (heptosyltransferase)	K02841	lipopolysaccharide heptosyltransferase I [EC:2.4.99.23]	NA	NA	-	GT9.hmm
90287	10.5507	0.524652	NA	NA	COG0608	ssDNA-specific exonuclease RecJ, DHH superfamily, may be involved in archaeal DNA replication intiation (RecJ) (PDB:1IR6)	PF01368.24	DHH family	K07462	single-stranded-DNA-specific exonuclease [EC:3.1.-.-]	NA	NA	NA	NA
180327	10.5463	0.524087	NA	NA	COG0496	Broad specificity polyphosphatase and 5'/3'-nucleotidase SurE (SurE) (PDB:2V4N)	PF01975.21	Survival protein SurE	K03787	5'/3'-nucleotidase [EC:3.1.3.5 3.1.3.6]	M00958!!!M00959	Pathway modules; Nucleotide metabolism; Purine metabolism!!!Pathway modules; Nucleotide metabolism; Purine metabolism	NA	NA
19063	10.5463	0.524087	NA	NA	NA	NA	NA	NA	NA	NA	NA	NA	NA	NA
36800	10.531	0.523523	NA	NA	COG2814	Predicted arabinose efflux permease AraJ, MFS family (AraJ) (PDB:4LDS)	PF07690.20	Major Facilitator Superfamily	K03446	MFS transporter, DHA2 family, multidrug resistance protein	NA	NA	NA	NA
19044	10.5291	0.523146	NA	NA	COG1171	Threonine deaminase (IlvA) (PDB:3IAU)	PF00291.29	Pyridoxal-phosphate dependent enzyme	K01754	threonine dehydratase [EC:4.3.1.19]	M00570	Pathway modules; Amino acid metabolism; Branched-chain amino acid metabolism	NA	NA
72808	10.5276	0.52277	NA	NA	COG0018	Arginyl-tRNA synthetase (ArgS) (PDB:1BS2)	PF05746.19	DALR anticodon binding domain	K01887	arginyl-tRNA synthetase [EC:6.1.1.19]	NA	NA	NA	NA
125444	10.5258	0.522394	NA	NA	COG0760	Peptidyl-prolyl isomerase, parvulin family (SurA) (PDB:2ZR5)	PF13624.10	SurA-like N-terminal domain	K03770	peptidyl-prolyl cis-trans isomerase D [EC:5.2.1.8]	NA	NA	NA	NA
1255	10.5257	0.522017	NA	NA	COG4630	Xanthine dehydrogenase, Fe-S cluster and FAD-binding subunit XdhA (XdhA)	PF00941.25	FAD binding domain in molybdopterin dehydrogenase	K13481	xanthine dehydrogenase small subunit [EC:1.17.1.4]	M00958!!!M00959!!!M00546	Pathway modules; Nucleotide metabolism; Purine metabolism!!!Pathway modules; Nucleotide metabolism; Purine metabolism!!!Pathway modules; Nucleotide metabolism; Purine metabolism	NA	NA
125523	10.5194	0.521641	NA	NA	COG2885	Outer membrane protein OmpA and related peptidoglycan-associated (lipo)proteins (OmpA) (PDB:1OAP)	PF00691.24	OmpA family	K03640	peptidoglycan-associated lipoprotein	NA	NA	NA	NA
125408	10.5096	0.521265	NA	NA	COG0258!!!COG0749	5'-3' exonuclease Xni/ExoIX (flap endonuclease) (ExoIX) (PDB:3ZDA) (PUBMED:19000038;23821668)!!!DNA polymerase I, 3'-5' exonuclease and polymerase domains (PolA) (PDB:1D8Y)	PF00476.24	DNA polymerase family A	K02335	DNA polymerase I [EC:2.7.7.7]	NA	NA	NA	NA
72545	10.5051	0.520888	NA	NA	COG0456	Ribosomal protein S18 acetylase RimI and related acetyltransferases (RimI) (PDB:1GHE)	PF00583.29	Acetyltransferase (GNAT) family	NA	NA	NA	NA	NA	NA
125352	10.4927	0.520512	NA	NA	COG0845	Multidrug efflux pump subunit AcrA (membrane-fusion protein) (AcrA) (PDB:1T5E)	PF13533.10	Biotin-lipoyl like	K03585	membrane fusion protein, multidrug efflux system	M00718	Signature modules; Gene set; Drug resistance	NA	NA
54753	10.4859	0.520135	NA	NA	COG3647	Uncharacterized membrane protein YjdF (YjdF)	PF09997.13	Predicted membrane protein (DUF2238)	K08984	putative membrane protein	NA	NA	NA	NA
90407	10.4825	0.519759	NA	NA	COG2188	DNA-binding transcriptional regulator, GntR family (MngR) (PDB:2WV0)	PF07702.17	UTRA domain	K03710	GntR family transcriptional regulator	NA	NA	NA	NA
18987	10.4778	0.519383	NA	NA	COG0524	Sugar or nucleoside kinase, ribokinase family (RbsK) (PDB:2QCV)	PF00294.28	pfkB family carbohydrate kinase	K00856	adenosine kinase [EC:2.7.1.20]	NA	NA	NA	NA
36759	10.4724	0.518818	NA	NA	COG0517!!!COG0642!!!COG0784!!!COG2198!!!COG2202!!!COG2203!!!COG2524	CBS domain (CBS) (PDB:1B3O)!!!Signal transduction histidine kinase (BaeS) (PDB:1JOY)!!!CheY-like REC (receiver) domain, includes chemotaxis protein CheY and sporulation regulator Spo0F (CheY) (PDB:6QRJ)!!!HPt (histidine-containing phosphotransfer) domain (HPtr) (PDB:3IQT)!!!PAS domain (PAS) (PDB:2MWG)!!!GAF domain (GAF)!!!Predicted transcriptional regulator, contains C-terminal CBS domains	PF08448.14	PAS fold	K11527	two-component system, sensor histidine kinase and response regulator [EC:2.7.13.3]	NA	NA	NA	NA
90378	10.4724	0.518818	NA	NA	COG0040	ATP phosphoribosyltransferase (HisG) (PDB:1H3D)	PF01634.22	ATP phosphoribosyltransferase	K00765	ATP phosphoribosyltransferase [EC:2.4.2.17]	M00026	Pathway modules; Amino acid metabolism; Histidine metabolism	NA	NA
19201	10.4718	0.518254	NA	NA	COG4389	Site-specific recombinase	PF10136.13	Site-specific recombinase	NA	NA	NA	NA	NA	NA
38795	10.4693	0.517877	NA	NA	COG0607	Rhodanese-related sulfurtransferase (PspE) (PDB:1TQ1)	PF00581.24	Rhodanese-like domain	K03972	phage shock protein E	NA	NA	NA	NA
36760	10.4624	0.517501	NA	NA	COG3437	Response regulator c-di-GMP phosphodiesterase, RpfG family, contains REC and HD-GYP domains (RpfG)	PF13487.10	HD domain	K07814	cyclic di-GMP phosphodiesterase [EC:3.1.4.-]	NA	NA	NA	NA
36758	10.4584	0.517125	NA	NA	COG0730	Sulfite exporter TauE/SafE/YfcA and related permeases, UPF0721 family (TauE) (PUBMED:21183667;22797525)	PF01925.23	Sulfite exporter TauE/SafE	K07090	uncharacterized protein	NA	NA	NA	NA
54808	10.451	0.516748	NA	NA	COG2217	Cation-transporting P-type ATPase (ZntA) (PDB:4BBJ)	PF00122.24	E1-E2 ATPase	NA	NA	NA	NA	NA	NA
125398	10.4489	0.516372	NA	NA	COG2982	Uncharacterized conserved protein AsmA involved in outer membrane biogenesis (AsmA)	PF05170.18	AsmA family	K07289	AsmA protein	NA	NA	NA	NA
108655	10.4472	0.515995	NA	NA	COG1448	Aspartate/aromatic aminotransferase (TyrB) (PDB:1AAM)	PF00155.25	Aminotransferase class I and II	K00832	aromatic-amino-acid transaminase [EC:2.6.1.57]	M00034!!!M00024!!!M00025!!!M00040!!!M00044	Pathway modules; Amino acid metabolism; Cysteine and methionine metabolism!!!Pathway modules; Amino acid metabolism; Aromatic amino acid metabolism!!!Pathway modules; Amino acid metabolism; Aromatic amino acid metabolism!!!Pathway modules; Amino acid metabolism; Aromatic amino acid metabolism!!!Pathway modules; Amino acid metabolism; Aromatic amino acid metabolism	NA	NA
72528	10.4327	0.515619	NA	NA	COG0388	Omega-amidase YafV/Nit2, hydrolyzes alpha-ketoglutaramate (Nit2) (PUBMED:28373563)	PF00795.26	Carbon-nitrogen hydrolase	K11206	deaminated glutathione amidase [EC:3.5.1.128]	NA	NA	NA	NA
144207	10.4303	0.515243	NA	NA	COG0165	Argininosuccinate lyase (ArgH) (PDB:1AOS)	PF00206.24	Lyase	K01755	argininosuccinate lyase [EC:4.3.2.1]	M00844!!!M00845!!!M00029	Pathway modules; Amino acid metabolism; Arginine and proline metabolism!!!Pathway modules; Amino acid metabolism; Arginine and proline metabolism!!!Pathway modules; Amino acid metabolism; Arginine and proline metabolism	NA	NA
125499	10.43	0.514866	NA	NA	COG2199!!!COG2200	GGDEF domain, diguanylate cyclase (c-di-GMP synthetase) or its enzymatically inactive variants (GGDEF) (PDB:6D9M)!!!EAL domain, c-di-GMP-specific phosphodiesterase class I (or its enzymatically inactive variant) (EAL) (PDB:2BAS)	PF00563.24	EAL domain	K21084	diguanylate cyclase [EC:2.7.7.65]	NA	NA	NA	NA
90409	10.4237	0.51449	NA	NA	COG2301	Citrate lyase beta subunit (CitE) (PDB:4ROQ)	PF03328.18	HpcH/HpaI aldolase/citrate lyase family	K01644	citrate lyase subunit beta / citryl-CoA lyase [EC:4.1.3.34]	NA	NA	NA	NA
55312	10.4204	0.514114	NA	NA	COG1274	Phosphoenolpyruvate carboxykinase, GTP-dependent (PepCK) (PDB:4R43)	PF00821.22	Phosphoenolpyruvate carboxykinase C-terminal P-loop domain	K01596	phosphoenolpyruvate carboxykinase (GTP) [EC:4.1.1.32]	M00003	Pathway modules; Carbohydrate metabolism; Central carbohydrate metabolism	NA	NA
54731	10.4126	0.513737	NA	NA	COG2307!!!COG2308	Uncharacterized conserved protein, Alpha-E superfamily (Alpha-E) (PUBMED:20023723)!!!Circularly permuted ATP-grasp protein (PDB:3N6X) (PUBMED:20023723)	PF14403.10	Circularly permuted ATP-grasp type 2	NA	NA	NA	NA	NA	NA
90355	10.4114	0.513361	NA	NA	COG1011	FMN and 5-amino-6-(5-phospho-D-ribitylamino)uracil phosphatase YigB, HAD superfamily (riboflavin biosynthesis) (YigB) (PDB:4JB3) (PUBMED:24123841)	PF00702.30	haloacid dehalogenase-like hydrolase	K20862	FMN hydrolase / 5-amino-6-(5-phospho-D-ribitylamino)uracil phosphatase [EC:3.1.3.102 3.1.3.104]	M00125	Pathway modules; Metabolism of cofactors and vitamins; Cofactor and vitamin metabolism	NA	NA
55295	10.4051	0.512985	NA	NA	COG2065	Pyrimidine operon attenuation protein PyrR/uracil phosphoribosyltransferase (PyrR) (PDB:1A3C)	PF00156.31	Phosphoribosyl transferase domain	K02825	pyrimidine operon attenuation protein / uracil phosphoribosyltransferase [EC:2.4.2.9]	NA	NA	NA	NA
72702	10.3987	0.512608	NA	NA	COG3737	Uncharacterized protein, contains Mth938-like domain	PF04430.18	Protein of unknown function (DUF498/DUF598)	K09008	NADH dehydrogenase [ubiquinone] 1 alpha subcomplex assembly factor 3	NA	NA	NA	NA
72701	10.3856	0.512232	NA	NA	COG0436	Aspartate/methionine/tyrosine aminotransferase (AspB) (PDB:2O0R)	PF00155.25	Aminotransferase class I and II	K14260	alanine-synthesizing transaminase [EC:2.6.1.66 2.6.1.2]	NA	NA	NA	NA
18961	10.3825	0.511855	NA	NA	NA	NA	NA	NA	NA	NA	NA	NA	NA	NA
19057	10.3775	0.511479	NA	NA	COG1459	Type II secretory pathway, component PulF (PulF) (PDB:2VMA)	PF00482.27	Type II secretion system (T2SS), protein F	K02455	general secretion pathway protein F	NA	NA	NA	NA
73528	10.372	0.510915	NA	NA	COG2018	Predicted regulator of Ras-like GTPase activity, Roadblock/LC7/MglB family (PDB:1J3W)	PF03259.21	Roadblock/LC7 domain	K07131	uncharacterized protein	NA	NA	NA	NA
91056	10.372	0.510915	NA	NA	COG1309	DNA-binding protein, AcrR family, includes nucleoid occlusion protein SlmA (AcrR) (PDB:2QOP)	PF00440.27	Bacterial regulatory proteins, tetR family	NA	NA	NA	NA	NA	NA
72712	10.3435	0.509597	NA	NA	COG0195	Transcription antitermination factor NusA, contains S1 and KH domains (NusA) (PDB:1HH2)	PF08529.15	NusA N-terminal domain	K02600	transcription termination/antitermination protein NusA	NA	NA	NA	NA
90567	10.3435	0.509597	NA	NA	COG1569	Predicted nucleic acid-binding protein, contains PIN domain	PF13470.10	PIN domain	K07063	uncharacterized protein	NA	NA	NA	NA
72683	10.3435	0.509597	NA	NA	COG0107	Imidazole glycerol phosphate synthase subunit HisF (HisF) (PDB:1OX4)	PF00977.25	Histidine biosynthesis protein	K02500	imidazole glycerol-phosphate synthase subunit HisF [EC:4.3.2.10]	M00026	Pathway modules; Amino acid metabolism; Histidine metabolism	NA	NA
125470	10.3435	0.509597	NA	NA	COG3012	Uncharacterized conserved protein YchJ, contains N- and C-terminal SEC-C domains (YchJ) (PDB:2I9W)	PF17775.5	UPF0225 domain	K09858	SEC-C motif domain protein	NA	NA	NA	NA
22282	10.3435	0.509597	NA	NA	COG3209	Uncharacterized conserved protein RhaS, contains 28 RHS repeats (RhsA) (PDB:4IGL)	NA	NA	NA	NA	NA	NA	NA	NA
143624	10.3343	0.508468	NA	NA	COG2391	Uncharacterized membrane protein YedE/YeeE, contains two sulfur transport domains (YedE)	PF04143.18	Sulphur transport	K07112	uncharacterized protein	NA	NA	NA	NA
143544	10.3323	0.508092	NA	NA	COG0583	DNA-binding transcriptional regulator, LysR family (LysR) (PDB:2FYI)	PF03466.24	LysR substrate binding domain	NA	NA	NA	NA	NA	NA
54768	10.3307	0.507715	NA	NA	NA	NA	PF13442.10	Cytochrome C oxidase, cbb3-type, subunit III	NA	NA	NA	NA	NA	NA
18951	10.33	0.507339	NA	NA	COG0725	ABC-type molybdate transport system, periplasmic Mo-binding protein ModA (ModA) (PDB:1AMF)	PF13531.10	Bacterial extracellular solute-binding protein	K02020	molybdate transport system substrate-binding protein	NA	NA	NA	NA
36803	10.3226	0.506963	NA	NA	COG1846	DNA-binding transcriptional regulator, MarR family (MarR) (PDB:1JGS)	PF01047.26	MarR family	NA	NA	NA	NA	NA	NA
72801	10.3208	0.506586	NA	NA	COG0119	Isopropylmalate/homocitrate/citramalate synthases (LeuA) (PDB:4JN6)	PF00682.23	HMGL-like	K01640	hydroxymethylglutaryl-CoA lyase [EC:4.1.3.4]	M00088!!!M00036	Pathway modules; Lipid metabolism; Lipid metabolism!!!Pathway modules; Amino acid metabolism; Branched-chain amino acid metabolism	NA	NA
19148	10.313	0.50621	NA	NA	COG2329	Heme-degrading monooxygenase HmoA and related ABM domain proteins (HmoA) (PDB:1IUJ) (PUBMED:21873409)	PF03992.20	Antibiotic biosynthesis monooxygenase	NA	NA	NA	NA	NA	NA
78213	10.309	0.505834	NA	NA	COG4566	DNA-binding response regulator, FixJ family, consists of REC and HTH domains (FixJ) (PDB:1YIO)	PF00196.23	Bacterial regulatory proteins, luxR family	NA	NA	NA	NA	NA	NA
91081	10.3058	0.505457	NA	NA	COG0741	Soluble lytic murein transglycosylase or regulatory protein s ( may contain LysM/invasin domain) (MltE) (PDB:153L)	PF01464.24	Transglycosylase SLT domain	K08307	membrane-bound lytic murein transglycosylase D [EC:4.2.2.-]	NA	NA	-	GH23.hmm
108686	10.3018	0.505081	NA	NA	COG2840	DNA-nicking endonuclease, Smr domain (SmrA) (PDB:3QD7) (PUBMED:12730195)	PF01713.25	Smr domain	NA	NA	NA	NA	NA	NA
72572	10.2924	0.504705	NA	NA	COG1487	Ribonuclease/mRNA interferase VapC, contains PIN domain (VapC) (PDB:3TND)	PF01850.25	PIN domain	K18828	tRNA(fMet)-specific endonuclease VapC [EC:3.1.-.-]	NA	NA	NA	NA
180324	10.2736	0.504328	NA	NA	COG0397	Protein adenylyltransferase (AMPylase) SelO/YdiU (selenoprotein O) (SelO) (PDB:6EAC) (PUBMED:30270044)	PF02696.18	Protein adenylyltransferase SelO	K08997	protein adenylyltransferase [EC:2.7.7.108]	NA	NA	NA	NA
19530	10.2676	0.503952	NA	NA	COG2808	Predicted FMN-binding regulatory protein PaiB (PaiB) (PDB:2OL5)	PF04299.16	Putative FMN-binding domain	K07734	transcriptional regulator	NA	NA	NA	NA
90318	10.2653	0.503575	NA	NA	COG1219	ATP-dependent protease Clp, ATPase subunit ClpX (ClpX) (PDB:3HTE)	PF07724.18	AAA domain (Cdc48 subfamily)	K03544	ATP-dependent Clp protease ATP-binding subunit ClpX	NA	NA	NA	NA
72637	10.2646	0.503199	NA	NA	COG1521	Pantothenate kinase type III (CoaX) (PDB:2F9T)	PF03309.18	Type III pantothenate kinase	K03525	type III pantothenate kinase [EC:2.7.1.33]	M00120	Pathway modules; Metabolism of cofactors and vitamins; Cofactor and vitamin metabolism	NA	NA
90541	10.259	0.502823	NA	NA	COG1485	Cell division protein ZapE (Z ring-associated ATPase), AFG1 superfamily (ZapE)	PF03969.20	AFG1-like ATPase	K06916	cell division protein ZapE	NA	NA	NA	NA
72705	10.2525	0.502446	NA	NA	COG0042	tRNA-dihydrouridine synthase (DusA) (PDB:1VHN)	PF01207.21	Dihydrouridine synthase (Dus)	K05539	tRNA-dihydrouridine synthase A [EC:1.-.-.-]	NA	NA	NA	NA
19509	10.2523	0.50207	NA	NA	COG0043	3-polyprenyl-4-hydroxybenzoate decarboxylase (UbiD) (PDB:2IDB) (PUBMED:28057757)	PF01977.20	3-octaprenyl-4-hydroxybenzoate carboxy-lyase Rift-related domain	K03182	4-hydroxy-3-polyprenylbenzoate decarboxylase [EC:4.1.1.98]	M00117	Pathway modules; Metabolism of cofactors and vitamins; Cofactor and vitamin metabolism	NA	NA
125419	10.2518	0.501694	NA	NA	COG0296	1,4-alpha-glucan branching enzyme (GlgB) (PDB:4LPC) (PUBMED:25871919)	PF02922.22	Carbohydrate-binding module 48 (Isoamylase N-terminal domain)	K00700	1,4-alpha-glucan branching enzyme [EC:2.4.1.18]	M00854!!!M00565	Pathway modules; Carbohydrate metabolism; Other carbohydrate metabolism!!!Pathway modules; Carbohydrate metabolism; Other carbohydrate metabolism	-	GH13_9.hmm
125627	10.25	0.501317	NA	NA	NA	NA	PF01569.25	PAP2 superfamily	NA	NA	NA	NA	NA	NA
125393	10.2415	0.500941	NA	NA	COG3210	Large exoprotein involved in heme utilization or adhesion (FhaB) (PDB:4RM6)	PF18888.4	Repeat of unknown function (DUF5650)	K03640	peptidoglycan-associated lipoprotein	NA	NA	NA	NA
90545	10.2296	0.500565	NA	NA	COG0564	Pseudouridine synthase RluA, 23S rRNA- or tRNA-specific (RluA) (PDB:2I82)	PF00849.26	RNA pseudouridylate synthase	K06180	23S rRNA pseudouridine1911/1915/1917 synthase [EC:5.4.99.23]	NA	NA	NA	NA
36818	10.2291	0.500188	NA	NA	COG0498	Threonine synthase (ThrC) (PDB:1VB3)	PF14821.10	Threonine synthase N terminus	K01733	threonine synthase [EC:4.2.3.1]	M00018	Pathway modules; Amino acid metabolism; Serine and threonine metabolism	NA	NA
19146	10.2284	0.499812	NA	NA	COG4108	Peptide chain release factor RF-3 (PrfC) (PDB:3UOQ)	PF00009.31	Elongation factor Tu GTP binding domain	K02837	peptide chain release factor 3	NA	NA	NA	NA
127223	10.2225	0.499435	NA	NA	COG4992	Acetylornithine/succinyldiaminopimelate/putrescine aminotransferase (ArgD) (PDB:2E54)	PF00202.25	Aminotransferase class-III	K00821	acetylornithine/N-succinyldiaminopimelate aminotransferase [EC:2.6.1.11 2.6.1.17]	M00016!!!M00028!!!M00845	Pathway modules; Amino acid metabolism; Lysine metabolism!!!Pathway modules; Amino acid metabolism; Arginine and proline metabolism!!!Pathway modules; Amino acid metabolism; Arginine and proline metabolism	NA	NA
90440	10.2207	0.499059	NA	NA	COG2865	Predicted transcriptional regulator, contains HTH domain (PDB:3LMM)	PF13749.10	Putative ATP-dependent DNA helicase recG C-terminal	NA	NA	NA	NA	NA	NA
144216	10.2141	0.498683	NA	NA	COG0263	Glutamate 5-kinase (ProB) (PDB:2W21)	PF00696.32	Amino acid kinase family	K00931	glutamate 5-kinase [EC:2.7.2.11]	M00015	Pathway modules; Amino acid metabolism; Arginine and proline metabolism	NA	NA
1231	10.207	0.498306	NA	NA	COG0831	Urease gamma subunit (UreA) (PDB:1A5K)	PF00547.22	Urease, gamma subunit	K01430	urease subunit gamma [EC:3.5.1.5]	NA	NA	NA	NA
125548	10.2034	0.49793	NA	NA	COG0607	Rhodanese-related sulfurtransferase (PspE) (PDB:1TQ1)	PF00581.24	Rhodanese-like domain	NA	NA	NA	NA	NA	NA
92476	10.198	0.497554	NA	NA	COG1894!!!COG1905	NADH:ubiquinone oxidoreductase, NADH-binding 51 kD subunit (chain F) (NuoF) (PDB:2FUG)!!!NADH:ubiquinone oxidoreductase 24 kD subunit (chain E) (NuoE) (PDB:5XF9)	PF01512.21	Respiratory-chain NADH dehydrogenase 51 Kd subunit	K00335	NADH-quinone oxidoreductase subunit F [EC:7.1.1.2]	M00144	Pathway modules; Energy metabolism; ATP synthesis	NA	NA
1168	10.197	0.497177	NA	NA	COG3511	Phospholipase C (PlcC)	PF04185.18	Phosphoesterase family	K01114	phospholipase C [EC:3.1.4.3]	NA	NA	NA	NA
90383	10.1868	0.496425	NA	NA	COG0682	Prolipoprotein diacylglyceryltransferase (Lgt) (PDB:5AZB)	PF01790.22	Prolipoprotein diacylglyceryl transferase	K13292	phosphatidylglycerol---prolipoprotein diacylglyceryl transferase [EC:2.5.1.145]	NA	NA	NA	NA
72927	10.1868	0.496425	NA	NA	COG1722	Exonuclease VII small subunit (XseB) (PDB:1VP7)	PF02609.20	Exonuclease VII small subunit	K03602	exodeoxyribonuclease VII small subunit [EC:3.1.11.6]	NA	NA	NA	NA
36757	10.1868	0.496425	NA	NA	COG3753	Uncharacterized conserved protein YidB, DUF937 family (YidB) (PDB:1Z67)	PF20159.3	YidB-like protein	NA	NA	NA	NA	NA	NA
72854	10.1783	0.495672	NA	NA	COG0486	tRNA U34 5-carboxymethylaminomethyl modifying GTPase MnmE/TrmE (MnmE)	PF12631.11	MnmE helical domain	K03650	tRNA modification GTPase [EC:3.6.-.-]	NA	NA	NA	NA
19518	10.162	0.495295	NA	NA	COG2197	DNA-binding response regulator, NarL/FixJ family, contains REC and HTH domains (CitB) (PDB:1A04)	PF00072.28	Response regulator receiver domain	NA	NA	NA	NA	NA	NA
36721	10.1586	0.494919	NA	NA	COG4870!!!COG5492	Cysteine protease, C1A family (PDB:1AEC)!!!Uncharacterized conserved protein YjdB, contains Ig-like domain (YjdB)	PF18560.5	Lectin like domain	NA	NA	NA	NA	NA	NA
179504	10.1526	0.494543	NA	NA	COG1014!!!COG4231	Pyruvate:ferredoxin oxidoreductase or related 2-oxoacid:ferredoxin oxidoreductase, gamma subunit (PorG) (PDB:1B0P)!!!TPP-dependent indolepyruvate ferredoxin oxidoreductase, alpha subunit (IorA)	PF20169.2	Family of unknown function (DUF6537)	K04090	indolepyruvate ferredoxin oxidoreductase [EC:1.2.7.8]	NA	NA	NA	NA
144235	10.1484	0.493978	NA	NA	COG1463	Periplasmic subunit MlaD of the ABC-type intermembrane phospholipid transporter Mla (MlaD) (PDB:5UW8)	PF02470.24	MlaD protein	K02067	phospholipid/cholesterol/gamma-HCH transport system substrate-binding protein	NA	NA	NA	NA
54736	10.1484	0.493978	NA	NA	COG0251	Enamine deaminase RidA, house cleaning of reactive enamine intermediates, YjgF/YER057c/UK114 family (RidA) (PDB:1J7H) (PUBMED:22094463;32205462)	PF14588.10	YjgF/chorismate_mutase-like, putative endoribonuclease	NA	NA	NA	NA	NA	NA
72834	10.1432	0.493414	NA	NA	COG0037	tRNA(Ile)-lysidine synthase TilS/MesJ (TilS) (PDB:1NI5) (PUBMED:21435031)	PF01171.24	PP-loop family	K14058	tRNA 2-thiocytidine biosynthesis protein TtcA	NA	NA	NA	NA
90387	10.1347	0.493037	NA	NA	COG1032	Radical SAM superfamily enzyme YgiQ, UPF0313 family (YgiQ) (PDB:6FD2)	PF08497.14	Radical SAM N-terminal	NA	NA	NA	NA	NA	NA
18992	10.1264	0.492661	NA	NA	COG0209!!!COG1328	Ribonucleotide reductase alpha subunit (NrdA) (PDB:1R1R)!!!Anaerobic ribonucleoside-triphosphate reductase (NrdD) (PDB:4COI)	PF02867.19	Ribonucleotide reductase, barrel domain	K00525	ribonucleoside-diphosphate reductase alpha chain [EC:1.17.4.1]	M00053!!!M00938	Pathway modules; Nucleotide metabolism; Purine metabolism!!!Pathway modules; Nucleotide metabolism; Pyrimidine metabolism	NA	NA
54778	10.124	0.492285	NA	NA	COG0793	C-terminal processing protease CtpA/Prc, contains a PDZ domain (CtpA) (PDB:6IQU)	PF03572.22	Peptidase family S41	K03797	carboxyl-terminal processing protease [EC:3.4.21.102]	NA	NA	NA	NA
72677	10.1211	0.49172	NA	NA	COG3576	Predicted flavin-nucleotide-binding protein, pyridoxine 5'-phosphate oxidase superfamily (PDB:5ESC)	PF01243.24	Pyridoxamine 5'-phosphate oxidase	K07006	uncharacterized protein	NA	NA	NA	NA
72910	10.1211	0.49172	NA	NA	COG2607	Predicted ATPase, AAA+ superfamily (Atu1564)	PF05673.17	Protein of unknown function (DUF815)	K06923	uncharacterized protein	NA	NA	NA	NA
125364	10.1102	0.491155	NA	NA	COG1487	Ribonuclease/mRNA interferase VapC, contains PIN domain (VapC) (PDB:3TND)	PF01850.25	PIN domain	K18828	tRNA(fMet)-specific endonuclease VapC [EC:3.1.-.-]	NA	NA	NA	NA
92472	10.1093	0.490779	NA	NA	COG0489	Fe-S cluster carrier ATPase, Mrp/ApbC/NBP35 family (Mrp) (PDB:2PH1) (PUBMED:18616280;19114487;31709520)	PF10609.13	NUBPL iron-transfer P-loop NTPase	K03593	ATP-binding protein involved in chromosome partitioning	NA	NA	NA	NA
56055	10.1053	0.490403	NA	NA	COG0394!!!COG0640	Protein-tyrosine-phosphatase (Wzb) (PDB:4D74) (PUBMED:26641313)!!!DNA-binding transcriptional regulator, ArsR family (ArsR) (PDB:3F6V)	PF01451.25	Low molecular weight phosphotyrosine protein phosphatase	K23988	ArsR family transcriptional regulator, arsenate/arsenite/antimonite-responsive transcriptional repressor / arsenate reductase (thioredoxin) [EC:1.20.4.4]	NA	NA	NA	NA
19161	10.0972	0.490026	NA	NA	COG4654	Cytochrome c551/c552 (CytC552) (PDB:2ZXY)	PF00034.25	Cytochrome c	K22622	S-disulfanyl-L-cysteine oxidoreductase SoxD [EC:1.8.2.6]	M00595	Pathway modules; Energy metabolism; Sulfur metabolism	NA	NA
90563	10.0923	0.48965	NA	NA	COG0104	Adenylosuccinate synthase (PurA) (PDB:1ADE)	PF00709.25	Adenylosuccinate synthetase	K01939	adenylosuccinate synthase [EC:6.3.4.4]	M00049	Pathway modules; Nucleotide metabolism; Purine metabolism	NA	NA
54762	10.0878	0.489274	NA	NA	NA	NA	PF15780.9	Abnormal spindle-like microcephaly-assoc'd, ASPM-SPD-2-Hydin	NA	NA	NA	NA	NA	NA
37702	10.0849	0.488709	NA	NA	COG0571	dsRNA-specific ribonuclease (Rnc) (PDB:1DI2)	PF14622.10	Ribonuclease-III-like	K03685	ribonuclease III [EC:3.1.26.3]	NA	NA	NA	NA
19003	10.0849	0.488709	NA	NA	COG1214	tRNA A37 threonylcarbamoyladenosine modification protein TsaB (TsaB) (PDB:1OKJ)	PF00814.29	tRNA N6-adenosine threonylcarbamoyltransferase	K14742	tRNA threonylcarbamoyladenosine biosynthesis protein TsaB	NA	NA	NA	NA
72865	10.0783	0.488145	NA	NA	COG0669	Phosphopantetheine adenylyltransferase (CoaD) (PDB:3F3M)	PF01467.30	Cytidylyltransferase-like	K00954	pantetheine-phosphate adenylyltransferase [EC:2.7.7.3]	M00120	Pathway modules; Metabolism of cofactors and vitamins; Cofactor and vitamin metabolism	NA	NA
125515	10.0621	0.487768	NA	NA	COG1209	dTDP-glucose pyrophosphorylase (RmlA1) (PDB:1FXO)	PF00483.27	Nucleotidyl transferase	K00973	glucose-1-phosphate thymidylyltransferase [EC:2.7.7.24]	M00793	Pathway modules; Biosynthesis of terpenoids and polyketides; Polyketide sugar unit biosynthesis	NA	NA
91052	10.06	0.487392	NA	NA	COG1538	Outer membrane protein TolC (TolC) (PDB:1EK9)	PF02321.22	Outer membrane efflux protein	K12340	outer membrane protein	M00575!!!M00696!!!M00697	Signature modules; Gene set; Pathogenicity!!!Signature modules; Gene set; Drug resistance!!!Signature modules; Gene set; Drug resistance	NA	NA
179513	10.0562	0.487015	NA	NA	COG0760	Peptidyl-prolyl isomerase, parvulin family (SurA) (PDB:2ZR5)	PF00639.25	PPIC-type PPIASE domain	K03771	peptidyl-prolyl cis-trans isomerase SurA [EC:5.2.1.8]	NA	NA	NA	NA
37688	10.0498	0.486639	NA	NA	COG0424	7-methyl-GTP pyrophosphatase and related NTP pyrophosphatases, Maf/HAM1 superfamily (Maf) (PDB:2P5X) (PUBMED:24210219)	PF02545.18	Maf-like protein	K25422	7-methyl-GTP pyrophosphatase [EC:3.6.1.-]	NA	NA	NA	NA
54739	10.0463	0.486263	NA	NA	COG0745	DNA-binding response regulator, OmpR family, contains REC and winged-helix (wHTH) domain (OmpR) (PDB:1XHF)	PF00486.32	Transcriptional regulatory protein, C terminal	K02483	two-component system, OmpR family, response regulator	NA	NA	NA	NA
54723	10.0429	0.485886	NA	NA	COG0013	Alanyl-tRNA synthetase (AlaS) (PDB:2ZZE)	PF01411.23	tRNA synthetases class II (A)	K01872	alanyl-tRNA synthetase [EC:6.1.1.7]	NA	NA	NA	NA
73504	10.0421	0.48551	NA	NA	COG0526	Thiol-disulfide isomerase or thioredoxin (TrxA) (PDB:1XFL)	PF00578.25	AhpC/TSA family	K02199	cytochrome c biogenesis protein CcmG, thiol:disulfide interchange protein DsbE	NA	NA	NA	NA
125384	10.019	0.484757	NA	NA	COG4231	TPP-dependent indolepyruvate ferredoxin oxidoreductase, alpha subunit (IorA)	PF00037.31	4Fe-4S binding domain	NA	NA	NA	NA	NA	NA
143541	10.019	0.484757	NA	NA	COG3926	Lysozyme family protein (ZliS) (PDB:2IKB)	PF05838.16	Glycosyl hydrolase 108	NA	NA	NA	NA	-	GH108.hmm
162649	10.019	0.484757	NA	NA	COG0381!!!COG3267	UDP-N-acetylglucosamine 2-epimerase (WecB) (PDB:1F6D) (PUBMED:26641313;30389844)!!!Type II secretory pathway ATPase component GspA/ExeA/MshM (ExeA) (PUBMED:21378198)	PF13401.10	AAA domain	K02450	general secretion pathway protein A	NA	NA	NA	NA
72857	10.0088	0.484005	NA	NA	COG0594	RNase P protein component (RnpA) (PDB:1A6F)	PF00825.22	Ribonuclease P	K03536	ribonuclease P protein component [EC:3.1.26.5]	NA	NA	NA	NA
143583	10.0001	0.483628	NA	NA	COG0578	Glycerol-3-phosphate dehydrogenase (GlpA) (PDB:2RGH)	PF01266.28	FAD dependent oxidoreductase	K00111	glycerol-3-phosphate dehydrogenase [EC:1.1.5.3]	NA	NA	NA	NA
72570	9.99873	0.483252	NA	NA	COG1262	Formylglycine-generating enzyme, required for sulfatase activity, contains SUMF1/FGE domain (YfmG) (PDB:2AFT)	PF03781.20	Sulfatase-modifying factor enzyme 1	K20333	toxoflavin biosynthesis protein ToxD	NA	NA	NA	NA
72590	9.99745	0.482875	NA	NA	COG5316	Uncharacterized protein, contains DUF4139 domain	PF13598.10	Domain of unknown function (DUF4139)	NA	NA	NA	NA	NA	NA
144316	9.98749	0.482499	NA	NA	COG2913	Outer membrane protein assembly factor BamE, lipoprotein component of the BamABCDE complex (BamE) (PDB:2KM7)	PF04355.17	SmpA / OmlA family	K06186	outer membrane protein assembly factor BamE	NA	NA	NA	NA
58105	9.98564	0.482123	NA	NA	COG0404	Glycine cleavage system protein T (aminomethyltransferase) (GcvT) (PDB:2GAH) (PUBMED:25433025;25505271)	PF01571.25	Aminomethyltransferase folate-binding domain	K00605	glycine cleavage system T protein (aminomethyltransferase) [EC:2.1.2.10]	M00532!!!M00621	Pathway modules; Carbohydrate metabolism; Other carbohydrate metabolism!!!Pathway modules; Amino acid metabolism; Serine and threonine metabolism	NA	NA
128905	9.98175	0.481746	NA	NA	COG1290	Cytochrome b subunit of the bc complex (QcrB/PetB) (PDB:1VF5)	PF00033.23	Cytochrome b/b6/petB	K00412	ubiquinol-cytochrome c reductase cytochrome b subunit	M00151!!!M00152	Pathway modules; Energy metabolism; ATP synthesis!!!Pathway modules; Energy metabolism; ATP synthesis	NA	NA
72633	9.96661	0.48137	NA	NA	COG2202!!!COG5001	PAS domain (PAS) (PDB:2MWG)!!!Cyclic di-GMP metabolism protein, combines GGDEF and EAL domains with a 6TM membrane domain	PF00563.24	EAL domain	NA	NA	NA	NA	NA	NA
203690	9.96042	0.480429	NA	NA	COG2717	Heme-binding membrane subunit of periplasmic DMSO/TMAO and protein-methionine-sulfoxide reductases (MsrQ) (PUBMED:26641313)	PF01794.23	Ferric reductase like transmembrane component	K17247	methionine sulfoxide reductase heme-binding subunit	NA	NA	NA	NA
108727	9.96042	0.480429	NA	NA	COG4924	Uncharacterized conserved protein	PF09983.13	Wadjet protein JetD, C-terminal	NA	NA	NA	NA	NA	NA
90340	9.96042	0.480429	NA	NA	COG1212	CMP-2-keto-3-deoxyoctulosonic acid synthetase (KdsB) (PDB:1VH1)	PF02348.23	Cytidylyltransferase	K00979	3-deoxy-manno-octulosonate cytidylyltransferase (CMP-KDO synthetase) [EC:2.7.7.38]	M00063	Pathway modules; Glycan metabolism; Lipopolysaccharide metabolism	NA	NA
56047	9.96042	0.480429	NA	NA	NA	NA	NA	NA	NA	NA	NA	NA	NA	NA
200164	9.93693	0.479488	NA	NA	COG0847	DNA polymerase III, epsilon subunit or related 3'-5' exonuclease (DnaQ) (PDB:1J53)	PF00929.28	Exonuclease	K02342	DNA polymerase III subunit epsilon [EC:2.7.7.7]	NA	NA	NA	NA
1202	9.93475	0.479112	NA	NA	COG1185	Polyribonucleotide nucleotidyltransferase (polynucleotide phosphorylase) (Pnp) (PDB:1E3P)	PF01138.25	3' exoribonuclease family, domain 1	K00962	polyribonucleotide nucleotidyltransferase [EC:2.7.7.8]	NA	NA	NA	NA
2453	9.93212	0.478735	NA	NA	COG1173	ABC-type dipeptide/oligopeptide/nickel transport system, permease component (DppC)	PF00528.26	Binding-protein-dependent transport system inner membrane component	K02034	peptide/nickel transport system permease protein	NA	NA	NA	NA
72594	9.92766	0.478359	NA	NA	COG0144	16S rRNA C967 or C1407 C5-methylase, RsmB/RsmF family (RsmB) (PDB:2FRX)	PF01189.21	16S rRNA methyltransferase RsmB/F	K03500	16S rRNA (cytosine967-C5)-methyltransferase [EC:2.1.1.176]	NA	NA	NA	NA
19061	9.92485	0.477983	NA	NA	COG1512	Uncharacterized membrane protein YgcG, contains a TPM-fold domain (YgcG) (PDB:2KW7)	PF04536.18	TPM domain	K06872	uncharacterized protein	NA	NA	NA	NA
90377	9.91545	0.477606	NA	NA	COG0141	Histidinol dehydrogenase (HisD) (PDB:1K75)	PF00815.24	Histidinol dehydrogenase	K00013	histidinol dehydrogenase [EC:1.1.1.23]	M00026	Pathway modules; Amino acid metabolism; Histidine metabolism	NA	NA
36729	9.91148	0.47723	NA	NA	COG4580	Maltoporin (phage lambda and maltose receptor) (LamB) (PDB:1MPR)	PF02264.19	LamB porin	K02024	maltoporin	NA	NA	NA	NA
144308	9.90539	0.476854	NA	NA	COG1546	Nicotinamide mononucleotide (NMN) deamidase PncC (PncC) (PDB:2A9S)	PF02464.21	Competence-damaged protein	K03743	nicotinamide-nucleotide amidase [EC:3.5.1.42]	NA	NA	NA	NA
90464	9.89817	0.476477	NA	NA	COG1346	Putative effector of murein hydrolase (LrgB)	PF04172.20	LrgB-like family	NA	NA	NA	NA	NA	NA
72900	9.88119	0.476101	NA	NA	COG1538	Outer membrane protein TolC (TolC) (PDB:1EK9)	PF02321.22	Outer membrane efflux protein	K15725	outer membrane protein, heavy metal efflux system	NA	NA	NA	NA
144228	9.87878	0.475725	NA	NA	COG0166	Glucose-6-phosphate isomerase (Pgi) (PDB:1B0Z)	PF00342.23	Phosphoglucose isomerase	K01810	glucose-6-phosphate isomerase [EC:5.3.1.9]	M00001!!!M00004!!!M00892!!!M00909	Pathway modules; Carbohydrate metabolism; Central carbohydrate metabolism!!!Pathway modules; Carbohydrate metabolism; Central carbohydrate metabolism!!!Pathway modules; Carbohydrate metabolism; Other carbohydrate metabolism!!!Pathway modules; Carbohydrate metabolism; Other carbohydrate metabolism	NA	NA
125543	9.86751	0.475348	NA	NA	NA	NA	PF14257.10	Domain of unknown function (DUF4349)	NA	NA	NA	NA	NA	NA
1249	9.86569	0.474972	NA	NA	COG1816	Adenosine deaminase (Add) (PDB:1A4L)	PF00962.26	Adenosine deaminase	K21053	adenine deaminase [EC:3.5.4.2]	M00958	Pathway modules; Nucleotide metabolism; Purine metabolism	NA	NA
72823	9.86372	0.474595	NA	NA	COG1560	Palmitoleoyl-ACP: Kdo2-lipid-IV acyltransferase (lipid A biosynthesis) (LpxP) (PDB:5F2T) (PUBMED:11830595)	PF03279.17	Bacterial lipid A biosynthesis acyltransferase	K02517	Kdo2-lipid IVA lauroyltransferase/acyltransferase [EC:2.3.1.241 2.3.1.-]	M00060!!!M00866	Pathway modules; Glycan metabolism; Lipopolysaccharide metabolism!!!Pathway modules; Glycan metabolism; Lipopolysaccharide metabolism	NA	NA
90560	9.86082	0.474031	NA	NA	COG0330	Regulator of protease activity HflC, stomatin/prohibitin superfamily (HflC)	PF01145.29	SPFH domain / Band 7 family	K04087	modulator of FtsH protease HflC	NA	NA	NA	NA
143627	9.86082	0.474031	NA	NA	COG2885	Outer membrane protein OmpA and related peptidoglycan-associated (lipo)proteins (OmpA) (PDB:1OAP)	PF00691.24	OmpA family	NA	NA	NA	NA	NA	NA
197870	9.85774	0.473466	NA	NA	COG0777	Acetyl-CoA carboxylase beta subunit (AccD) (PDB:2F9I)	PF01039.26	Carboxyl transferase domain	K01963	acetyl-CoA carboxylase carboxyl transferase subunit beta [EC:6.4.1.2 2.1.3.15]	M00376!!!M00082!!!M00613	Pathway modules; Energy metabolism; Carbon fixation!!!Pathway modules; Lipid metabolism; Fatty acid metabolism!!!Signature modules; Module set; Metabolic capacity	NA	NA
72728	9.85446	0.47309	NA	NA	COG0688	Phosphatidylserine decarboxylase (Psd) (PDB:6L06)	PF02666.19	Phosphatidylserine decarboxylase	K01613	phosphatidylserine decarboxylase [EC:4.1.1.65]	M00093	Pathway modules; Lipid metabolism; Lipid metabolism	NA	NA
91058	9.8422	0.472714	NA	NA	COG0111	Phosphoglycerate dehydrogenase or related dehydrogenase (SerA) (PDB:3OET)	PF02826.23	D-isomer specific 2-hydroxyacid dehydrogenase, NAD binding domain	K00058	D-3-phosphoglycerate dehydrogenase / 2-oxoglutarate reductase [EC:1.1.1.95 1.1.1.399]	M00020	Pathway modules; Amino acid metabolism; Serine and threonine metabolism	NA	NA
54832	9.8169	0.472337	NA	NA	COG0226	ABC-type phosphate transport system, periplasmic component (PstS) (PDB:2Q9T)	PF12849.11	PBP superfamily domain	K02040	phosphate transport system substrate-binding protein	NA	NA	NA	NA
143584	9.81236	0.471961	NA	NA	COG1744	Lipoprotein Med, regulator of KinD/Spo0A, PBP1-ABC superfamily, includes NupN (Med) (PDB:2FQW) (PUBMED:21622736)	PF02608.18	ABC transporter substrate-binding protein PnrA-like	K07335	basic membrane protein A and related proteins	NA	NA	NA	NA
19137	9.81124	0.471584	NA	NA	COG0677	UDP-N-acetyl-D-mannosaminuronate dehydrogenase (WecC) (PDB:3OJL)	PF03721.18	UDP-glucose/GDP-mannose dehydrogenase family, NAD binding domain	K02474	UDP-N-acetyl-D-glucosamine/UDP-N-acetyl-D-galactosamine dehydrogenase [EC:1.1.1.136 1.1.1.-]	NA	NA	NA	NA
72837	9.8108	0.471208	NA	NA	COG1207	Bifunctional protein GlmU, N-acetylglucosamine-1-phosphate-uridyltransferase/glucosamine-1-phosphate-acetyltransferase (GlmU) (PDB:3FWW)	PF00132.28	Bacterial transferase hexapeptide (six repeats)	K04042	bifunctional UDP-N-acetylglucosamine pyrophosphorylase / glucosamine-1-phosphate N-acetyltransferase [EC:2.7.7.23 2.3.1.157]	M00909	Pathway modules; Carbohydrate metabolism; Other carbohydrate metabolism	NA	NA
19167	9.79551	0.470832	NA	NA	COG0726	Peptidoglycan/xylan/chitin deacetylase, PgdA/NodB/CDA1 family (CDA1) (PDB:1NY1)	PF01522.25	Polysaccharide deacetylase	K22278	peptidoglycan-N-acetylglucosamine deacetylase [EC:3.5.1.104]	NA	NA	-	CE4.hmm
72668	9.79217	0.470455	NA	NA	COG2124	Cytochrome P450 (CypX) (PDB:3A4Z)	PF00067.26	Cytochrome P450	NA	NA	NA	NA	NA	NA
19087	9.76319	0.470079	NA	NA	COG1162	Ribosome biogenesis GTPase RsgA (RsgA) (PDB:1T9H)	PF03193.20	RsgA GTPase	K06949	ribosome biogenesis GTPase / thiamine phosphate phosphatase [EC:3.6.1.- 3.1.3.100]	NA	NA	NA	NA
143670	9.75869	0.469703	NA	NA	COG0399	dTDP-4-amino-4,6-dideoxygalactose transaminase (WecE) (PDB:4PIW) (PUBMED:15271350)	PF01041.21	DegT/DnrJ/EryC1/StrS aminotransferase family	K13010	perosamine synthetase [EC:2.6.1.102]	NA	NA	NA	NA
72591	9.75204	0.469326	NA	NA	COG0603	7-cyano-7-deazaguanine synthase (queuosine biosynthesis) (QueC) (PDB:2PG3) (PUBMED:14660578;17384645)	PF06508.17	Queuosine biosynthesis protein QueC	K06920	7-cyano-7-deazaguanine synthase [EC:6.3.4.20]	NA	NA	NA	NA
127238	9.72041	0.46895	NA	NA	COG0243	Anaerobic selenocysteine-containing dehydrogenase (BisC) (PDB:1EU1)	PF00384.26	Molybdopterin oxidoreductase	NA	NA	NA	NA	NA	NA
180308	9.71509	0.468574	NA	NA	COG0150	Phosphoribosylaminoimidazole (AIR) synthetase (PurM) (PDB:1CLI)	PF02769.26	AIR synthase related protein, C-terminal domain	K01933	phosphoribosylformylglycinamidine cyclo-ligase [EC:6.3.3.1]	M00048	Pathway modules; Nucleotide metabolism; Purine metabolism	NA	NA
55325	9.70118	0.468197	NA	NA	COG2885	Outer membrane protein OmpA and related peptidoglycan-associated (lipo)proteins (OmpA) (PDB:1OAP)	PF00691.24	OmpA family	NA	NA	NA	NA	NA	NA
90513	9.69122	0.467821	NA	NA	COG0488	ATPase components of ABC transporters with duplicated ATPase domains (Uup) (PDB:5ZXD)	PF00005.31	ABC transporter	K06020	energy-dependent translational throttle protein EttA	NA	NA	NA	NA
90354	9.68834	0.467444	NA	NA	COG0027	Formate-dependent phosphoribosylglycinamide formyltransferase (GAR transformylase) (PurT) (PDB:1KJ8)	PF02222.26	ATP-grasp domain	K08289	phosphoribosylglycinamide formyltransferase 2 [EC:6.3.1.21]	M00048	Pathway modules; Nucleotide metabolism; Purine metabolism	NA	NA
72533	9.67243	0.467068	NA	NA	COG1198	Primosomal protein N' (replication factor Y) - superfamily II helicase (PriA) (PDB:6DCR)	PF18074.5	Primosomal protein N C-terminal domain	K04066	primosomal protein N' (replication factor Y) (superfamily II helicase) [EC:5.6.2.4]	NA	NA	NA	NA
125532	9.65989	0.466692	NA	NA	COG4260	Membrane protease subunit, stomatin/prohibitin family, contains C-terminal Zn-ribbon domain (YdjI)	PF13421.10	SPFH domain-Band 7 family	NA	NA	NA	NA	NA	NA
72645	9.65578	0.466315	NA	NA	COG0654	2-polyprenyl-6-methoxyphenol hydroxylase and related FAD-dependent oxidoreductases (UbiH) (PDB:1BF3)	PF01494.23	FAD binding domain	NA	NA	NA	NA	NA	NA
54784	9.65065	0.465939	NA	NA	COG2814	Predicted arabinose efflux permease AraJ, MFS family (AraJ) (PDB:4LDS)	PF07690.20	Major Facilitator Superfamily	K08177	MFS transporter, OFA family, oxalate/formate antiporter	NA	NA	NA	NA
125441	9.64916	0.465563	NA	NA	COG0491	Glyoxylase or a related metal-dependent hydrolase, beta-lactamase superfamily II (GloB) (PDB:1QH3) (PUBMED:25670698)	PF00753.31	Metallo-beta-lactamase superfamily	K01069	hydroxyacylglutathione hydrolase [EC:3.1.2.6]	NA	NA	NA	NA
143661	9.64855	0.465186	NA	NA	COG1190	Lysyl-tRNA synthetase (class II) (LysU) (PDB:1BBU)	PF00152.24	tRNA synthetases class II (D, K and N)	K04567	lysyl-tRNA synthetase, class II [EC:6.1.1.6]	NA	NA	NA	NA
19224	9.64522	0.46481	NA	NA	COG0564	Pseudouridine synthase RluA, 23S rRNA- or tRNA-specific (RluA) (PDB:2I82)	PF00849.26	RNA pseudouridylate synthase	K06177	tRNA pseudouridine32 synthase / 23S rRNA pseudouridine746 synthase [EC:5.4.99.28 5.4.99.29]	NA	NA	NA	NA
90448	9.64009	0.464434	NA	NA	COG0506!!!COG4230	Proline dehydrogenase (PutA) (PDB:5KF6)!!!Delta 1-pyrroline-5-carboxylate dehydrogenase (PutA2) (PDB:5KF6)	PF00171.26	Aldehyde dehydrogenase family	K13821	RHH-type transcriptional regulator, proline utilization regulon repressor / proline dehydrogenase / delta 1-pyrroline-5-carboxylate dehydrogenase [EC:1.5.5.2 1.2.1.88]	M00970	Pathway modules; Amino acid metabolism; Arginine and proline metabolism	NA	NA
55296	9.63461	0.464057	NA	NA	COG0540	Aspartate carbamoyltransferase, catalytic subunit (PyrB) (PDB:1NBE)	PF02729.25	Aspartate/ornithine carbamoyltransferase, carbamoyl-P binding domain	K00609	aspartate carbamoyltransferase catalytic subunit [EC:2.1.3.2]	M00051	Pathway modules; Nucleotide metabolism; Pyrimidine metabolism	NA	NA
36761	9.63367	0.463681	NA	NA	COG2358	TRAP-type uncharacterized transport system, periplasmic component (Imp) (PDB:1US4)	PF16868.9	NMT1-like family	K07080	uncharacterized protein	NA	NA	NA	NA
144312	9.63321	0.463304	NA	NA	COG0495	Leucyl-tRNA synthetase (LeuS) (PDB:6LPF)	PF13603.10	Leucyl-tRNA synthetase, editing domain	K01869	leucyl-tRNA synthetase [EC:6.1.1.4]	NA	NA	NA	NA
108682	9.63115	0.46274	NA	NA	COG0689	Ribonuclease PH (Rph) (PDB:1UDO)	PF01138.25	3' exoribonuclease family, domain 1	K00989	ribonuclease PH [EC:2.7.7.56]	NA	NA	NA	NA
55324	9.63115	0.46274	NA	NA	COG1361	S-layer protein MJ0795, predicted component of type IV pili-like system (MJ0795)	NA	NA	NA	NA	NA	NA	NA	NA
163391	9.63017	0.462175	NA	NA	COG0265	Periplasmic serine protease, S1-C subfamily, contain C-terminal PDZ domain (DegQ) (PDB:2HGA) (PUBMED:29686141)	PF13365.10	Trypsin-like peptidase domain	K04771	serine protease Do [EC:3.4.21.107]	NA	NA	NA	NA
90290	9.62618	0.461799	NA	NA	COG1960	Acyl-CoA dehydrogenase related to the alkylation response protein AidB (CaiA) (PDB:1BUC)	PF12806.11	Acetyl-CoA dehydrogenase C-terminal like	K20035	3-(methylsulfanyl)propanoyl-CoA dehydrogenase [EC:1.3.99.41]	NA	NA	NA	NA
72765	9.62145	0.461423	NA	NA	NA	NA	NA	NA	NA	NA	NA	NA	NA	NA
38300	9.61963	0.461046	NA	NA	COG3158	K+ uptake protein Kup (Kup)	PF02705.20	K+ potassium transporter	K03549	KUP system potassium uptake protein	NA	NA	NA	NA
125486	9.61479	0.46067	NA	NA	NA	NA	NA	NA	NA	NA	NA	NA	NA	NA
90481	9.61061	0.460294	NA	NA	COG0351!!!COG0352	Hydroxymethylpyrimidine/phosphomethylpyrimidine kinase (ThiD) (PDB:1Y9X) (PUBMED:17351295)!!!Thiamine monophosphate synthase (ThiE) (PDB:1G4T) (PUBMED:19060138)	PF08543.16	Phosphomethylpyrimidine kinase	K14153	hydroxymethylpyrimidine kinase / phosphomethylpyrimidine kinase / thiamine-phosphate diphosphorylase [EC:2.7.1.49 2.7.4.7 2.5.1.3]	M00127!!!M00897!!!M00899	Pathway modules; Metabolism of cofactors and vitamins; Cofactor and vitamin metabolism!!!Pathway modules; Metabolism of cofactors and vitamins; Cofactor and vitamin metabolism!!!Pathway modules; Metabolism of cofactors and vitamins; Cofactor and vitamin metabolism	NA	NA
72762	9.59223	0.459917	NA	NA	COG1012	Acyl-CoA reductase or other NAD-dependent aldehyde dehydrogenase (AdhE) (PDB:1A4S)	PF00171.26	Aldehyde dehydrogenase family	K00140	malonate-semialdehyde dehydrogenase (acetylating) / methylmalonate-semialdehyde dehydrogenase [EC:1.2.1.18 1.2.1.27]	M00013	Pathway modules; Carbohydrate metabolism; Other carbohydrate metabolism	NA	NA
78589	9.58619	0.459541	NA	NA	COG2340	Spore germination protein YkwD and related proteins with CAP (CSP/antigen 5/PR1) domain (YkwD) (PDB:1CFE) (PUBMED:31199835)	PF00188.30	Cysteine-rich secretory protein family	NA	NA	NA	NA	NA	NA
90385	9.58456	0.458976	NA	NA	NA	NA	PF09995.13	ER-bound oxygenase mpaB/B'/Rubber oxygenase, catalytic domain	NA	NA	NA	NA	NA	NA
54840	9.58456	0.458976	NA	NA	COG0782	Transcription elongation factor, GreA/GreB family (GreA) (PDB:1GRJ)	PF03449.19	Transcription elongation factor, N-terminal	K03624	transcription elongation factor GreA	NA	NA	NA	NA
36752	9.5833	0.458412	NA	NA	COG0508	Pyruvate/2-oxoglutarate dehydrogenase complex, dihydrolipoamide acyltransferase (E2) component (AceF) (PDB:1B5S)	PF00198.27	2-oxoacid dehydrogenases acyltransferase (catalytic domain)	K00627	pyruvate dehydrogenase E2 component (dihydrolipoyllysine-residue acetyltransferase) [EC:2.3.1.12]	M00307	Pathway modules; Carbohydrate metabolism; Central carbohydrate metabolism	NA	NA
19218	9.58149	0.458035	NA	NA	COG3568	Metal-dependent hydrolase, endonuclease/exonuclease/phosphatase family (ElsH) (PUBMED:15178340)	PF03372.27	Endonuclease/Exonuclease/phosphatase family	NA	NA	NA	NA	NA	NA
72582	9.57559	0.457659	NA	NA	COG2928	Uncharacterized membrane protein (PUBMED:19363116)	PF04367.17	Protein of unknown function (DUF502)	NA	NA	NA	NA	NA	NA
72549	9.57274	0.457283	NA	NA	COG2204	DNA-binding transcriptional response regulator, NtrC family, contains REC, AAA-type ATPase, and a Fis-type DNA-binding domains (AtoC) (PDB:1ZY2)	PF00158.30	Sigma-54 interaction domain	K07712	two-component system, NtrC family, nitrogen regulation response regulator GlnG	NA	NA	NA	NA
1177	9.55594	0.456906	NA	NA	NA	NA	NA	NA	NA	NA	NA	NA	NA	NA
73502	9.55221	0.456154	NA	NA	COG0744	Penicillin-binding protein 1B/1F, peptidoglycan transglycosylase/transpeptidase (MrcB) (PDB:3FWL)	PF00912.26	Transglycosylase	K03814	monofunctional glycosyltransferase [EC:2.4.1.129]	NA	NA	-	GT51.hmm
144221	9.55221	0.456154	NA	NA	COG0312	Zn-dependent protease PmbA/TldA or its inactivated homolog (TldD) (PDB:3TV9) (PUBMED:12029038)	PF19289.3	PmbA/TldA metallopeptidase C-terminal domain	K03568	TldD protein	NA	NA	NA	NA
19107	9.55221	0.456154	NA	NA	COG0053	Divalent metal cation (Fe/Co/Zn/Cd) efflux pump (FieF) (PDB:2QFI)	PF01545.25	Cation efflux family	K13283	ferrous-iron efflux pump FieF	NA	NA	NA	NA
1253	9.54383	0.455401	NA	NA	COG3845	ABC-type guanosine uptake system NupNOPQ, ATPase component NupO (NupO) (PUBMED:21926227)	PF00005.31	ABC transporter	K23537	general nucleoside transport system ATP-binding protein	NA	NA	NA	NA
144342	9.53657	0.455024	NA	NA	COG2226	Ubiquinone/menaquinone biosynthesis C-methylase UbiE/MenG (UbiE) (PDB:4OBW)	PF13649.10	Methyltransferase domain	NA	NA	NA	NA	NA	NA
72937	9.51408	0.454648	NA	NA	COG3071	Uncharacterized protein HemY, contains HemY_N domain and TPR repeats (unrelated to protoporphyrinogen oxidase HemY) (HemYx)	PF07219.17	HemY protein N-terminus	K02498	HemY protein	NA	NA	NA	NA
19500	9.51128	0.454272	NA	NA	COG0117!!!COG1985	Riboflavin biosynthesis protein RibD, pyrimidine deaminase domain (RibD1) (PDB:2O7P)!!!Pyrimidine reductase, riboflavin biosynthesis (RibD) (PDB:2O7P)	PF01872.21	RibD C-terminal domain	K11752	diaminohydroxyphosphoribosylaminopyrimidine deaminase / 5-amino-6-(5-phosphoribosylamino)uracil reductase [EC:3.5.4.26 1.1.1.193]	M00125	Pathway modules; Metabolism of cofactors and vitamins; Cofactor and vitamin metabolism	NA	NA
1200	9.50224	0.453895	NA	NA	COG0149	Triosephosphate isomerase (TpiA) (PDB:1HG3)	PF00121.22	Triosephosphate isomerase	K01803	triosephosphate isomerase (TIM) [EC:5.3.1.1]	M00001!!!M00002!!!M00003	Pathway modules; Carbohydrate metabolism; Central carbohydrate metabolism!!!Pathway modules; Carbohydrate metabolism; Central carbohydrate metabolism!!!Pathway modules; Carbohydrate metabolism; Central carbohydrate metabolism	NA	NA
56045	9.49616	0.453331	NA	NA	COG0607	Rhodanese-related sulfurtransferase (PspE) (PDB:1TQ1)	PF00581.24	Rhodanese-like domain	NA	NA	NA	NA	NA	NA
18940	9.49616	0.453331	NA	NA	COG0847	DNA polymerase III, epsilon subunit or related 3'-5' exonuclease (DnaQ) (PDB:1J53)	PF00929.28	Exonuclease	K02342	DNA polymerase III subunit epsilon [EC:2.7.7.7]	NA	NA	NA	NA
36797	9.4917	0.452766	NA	NA	COG3658	Cytochrome b subunit of Ni2+-dependent hydrogenase (CytB)	PF09626.14	Dihaem cytochrome c	NA	NA	NA	NA	NA	NA
144299	9.48932	0.45239	NA	NA	NA	NA	PF14522.10	Cytochrome c7 and related cytochrome c	NA	NA	NA	NA	NA	NA
143581	9.48684	0.452014	NA	NA	COG0275	16S rRNA C1402 N4-methylase RsmH (RmsH) (PDB:1M6Y)	PF01795.23	MraW methylase family	K03438	16S rRNA (cytosine1402-N4)-methyltransferase [EC:2.1.1.199]	NA	NA	NA	NA
90431	9.48156	0.451637	NA	NA	NA	NA	PF11346.12	Protein of unknown function (DUF3149)	NA	NA	NA	NA	NA	NA
108710	9.4793	0.451261	NA	NA	COG2956	Lipopolysaccharide biosynthesis regulator YciM/LapB, contains six TPR domains and a C-terminal metal-binding domain (LapB) (PDB:4ZLH) (PUBMED:24187084;24266962)	PF13428.10	Tetratricopeptide repeat	K19804	lipopolysaccharide assembly protein B	NA	NA	NA	NA
72708	9.47873	0.450884	NA	NA	COG1217	Predicted membrane GTPase TypA/BipA involved in stress response (TypA) (PDB:5A9V)	PF00009.31	Elongation factor Tu GTP binding domain	K06207	GTP-binding protein	NA	NA	NA	NA
143601	9.47663	0.450508	NA	NA	COG0468	RecA/RadA recombinase (RecA) (PDB:1B22)	PF00154.25	recA bacterial DNA recombination protein	K03553	recombination protein RecA	NA	NA	NA	NA
90555	9.47267	0.450132	NA	NA	COG1520	Outer membrane protein assembly factor BamB, contains PQQ-like beta-propeller repeat (PQQ) (PDB:6TJG)	PF13360.10	PQQ-like domain	K17713	outer membrane protein assembly factor BamB	NA	NA	NA	NA
1172	9.47097	0.449755	NA	NA	COG2814	Predicted arabinose efflux permease AraJ, MFS family (AraJ) (PDB:4LDS)	PF12832.11	MFS_1 like family	K05820	MFS transporter, PPP family, 3-phenylpropionic acid transporter	NA	NA	NA	NA
55282	9.46941	0.449379	NA	NA	COG0205	6-phosphofructokinase (PfkA) (PDB:1KZH)	PF00365.24	Phosphofructokinase	K21071	ATP-dependent phosphofructokinase / diphosphate-dependent phosphofructokinase [EC:2.7.1.11 2.7.1.90]	M00001!!!M00345	Pathway modules; Carbohydrate metabolism; Central carbohydrate metabolism!!!Pathway modules; Energy metabolism; Methane metabolism	NA	NA
125476	9.45783	0.449003	NA	NA	COG2914	Putative antitoxin component PasI (RatB) of the RatAB toxin-antitoxin module, ubiquitin-RnfH superfamily (PasI) (PDB:2HJ1) (PUBMED:23055930)	PF03658.18	RnfH family Ubiquitin	K09801	uncharacterized protein	NA	NA	NA	NA
36801	9.45558	0.448626	NA	NA	COG1566	Multidrug resistance efflux pump EmrA (EmrA) (PDB:4TKO)	PF16576.9	Barrel-sandwich domain of CusB or HlyD membrane-fusion	K03543	membrane fusion protein, multidrug efflux system	NA	NA	NA	NA
72799	9.44677	0.44825	NA	NA	COG4770	Acetyl/propionyl-CoA carboxylase, alpha subunit (PccA) (PDB:3U9S)	PF02786.21	Carbamoyl-phosphate synthase L chain, ATP binding domain	K01968	3-methylcrotonyl-CoA carboxylase alpha subunit [EC:6.4.1.4]	M00036	Pathway modules; Amino acid metabolism; Branched-chain amino acid metabolism	NA	NA
19537	9.44594	0.447874	NA	NA	COG1538	Outer membrane protein TolC (TolC) (PDB:1EK9)	PF02321.22	Outer membrane efflux protein	K18139	outer membrane protein, multidrug efflux system	M00718!!!M00642!!!M00643	Signature modules; Gene set; Drug resistance!!!Signature modules; Gene set; Drug resistance!!!Signature modules; Gene set; Drug resistance	NA	NA
72934	9.44361	0.447497	NA	NA	COG0181	Porphobilinogen deaminase (HemC) (PDB:1AH5)	PF01379.24	Porphobilinogen deaminase, dipyromethane cofactor binding domain	K01749	hydroxymethylbilane synthase [EC:2.5.1.61]	M00846!!!M00868!!!M00121!!!M00926	Pathway modules; Metabolism of cofactors and vitamins; Cofactor and vitamin metabolism!!!Pathway modules; Metabolism of cofactors and vitamins; Cofactor and vitamin metabolism!!!Pathway modules; Metabolism of cofactors and vitamins; Cofactor and vitamin metabolism!!!Pathway modules; Metabolism of cofactors and vitamins; Cofactor and vitamin metabolism	NA	NA
90496	9.43619	0.446744	NA	NA	COG4681	Uncharacterized conserved protein YaeQ, suppresses RfaH defect (YaeQ) (PDB:2G3W) (PUBMED:9604894;32214543)	PF07152.16	YaeQ protein	NA	NA	NA	NA	NA	NA
119923	9.43619	0.446744	NA	NA	COG0607	Rhodanese-related sulfurtransferase (PspE) (PDB:1TQ1)	PF00581.24	Rhodanese-like domain	NA	NA	NA	NA	NA	NA
125578	9.43619	0.446744	NA	NA	COG0318	O-succinylbenzoic acid-CoA ligase MenE or related acyl-CoA synthetase (AMP-forming) (MenE/FadK) (PDB:5EY9) (PUBMED:25151136;27455459)	PF00501.32	AMP-binding enzyme	K18661	malonyl-CoA/methylmalonyl-CoA synthetase [EC:6.2.1.76 6.2.1.-]	NA	NA	NA	NA
36718	9.42202	0.445992	NA	NA	COG2974	DNA recombination-dependent growth factor RdgC (RdgC) (PDB:2OWL)	PF04381.16	Putative exonuclease, RdgC	K03554	recombination associated protein RdgC	NA	NA	NA	NA
72932	9.4202	0.445615	NA	NA	COG2202!!!COG3614	PAS domain (PAS) (PDB:2MWG)!!!Extracytoplasmic sensor domain CHASE1 (specificity unknown) (CHASE1) (PDB:3T4J)	PF03924.17	CHASE domain	NA	NA	NA	NA	NA	NA
90328	9.40956	0.445239	NA	NA	COG0399	dTDP-4-amino-4,6-dideoxygalactose transaminase (WecE) (PDB:4PIW) (PUBMED:15271350)	PF01041.21	DegT/DnrJ/EryC1/StrS aminotransferase family	K12452	CDP-4-dehydro-6-deoxyglucose reductase, E1 [EC:1.17.1.1]	NA	NA	NA	NA
19136	9.39609	0.444863	NA	NA	COG0451	Nucleoside-diphosphate-sugar epimerase (WcaG) (PDB:2X4G)	PF01370.25	NAD dependent epimerase/dehydratase family	K02473	UDP-N-acetylglucosamine/UDP-N-acetylgalactosamine 4-epimerase [EC:5.1.3.7 5.1.3.-]	NA	NA	NA	NA
1254	9.3932	0.444486	NA	NA	COG0402	Cytosine/adenosine deaminase or related metal-dependent hydrolase (SsnA) (PDB:3O7U)	PF01979.24	Amidohydrolase family	K01487	guanine deaminase [EC:3.5.4.3]	M00959	Pathway modules; Nucleotide metabolism; Purine metabolism	NA	NA
90322	9.38133	0.443922	NA	NA	COG0845	Multidrug efflux pump subunit AcrA (membrane-fusion protein) (AcrA) (PDB:1T5E)	PF16576.9	Barrel-sandwich domain of CusB or HlyD membrane-fusion	NA	NA	NA	NA	NA	NA
18985	9.38133	0.443922	NA	NA	COG1225	Peroxiredoxin (Bcp) (PDB:5IPH)	PF08534.14	Redoxin	K02199	cytochrome c biogenesis protein CcmG, thiol:disulfide interchange protein DsbE	NA	NA	NA	NA
2871	9.37451	0.443357	NA	NA	NA	NA	NA	NA	NA	NA	NA	NA	NA	NA
72600	9.37185	0.442981	NA	NA	NA	NA	NA	NA	NA	NA	NA	NA	NA	NA
90291	9.36154	0.442604	NA	NA	COG2025	Electron transfer flavoprotein, alpha subunit FixB (FixB) (PDB:1EFP)	PF01012.25	Electron transfer flavoprotein domain	K03522	electron transfer flavoprotein alpha subunit	NA	NA	NA	NA
180311	9.3604	0.442228	NA	NA	COG3503	Uncharacterized membrane protein, DUF1624 family	PF07786.16	Heparan-alpha-glucosaminide N-acetyltransferase, catalytic	NA	NA	NA	NA	NA	NA
72832	9.34511	0.441852	NA	NA	COG1028	NAD(P)-dependent dehydrogenase, short-chain alcohol dehydrogenase family (FabG) (PDB:6L1H)	PF00106.29	short chain dehydrogenase	K03793	pteridine reductase [EC:1.5.1.33]	NA	NA	NA	NA
72802	9.3379	0.441099	NA	NA	NA	NA	NA	NA	NA	NA	NA	NA	NA	NA
179520	9.3379	0.441099	NA	NA	COG2332	Cytochrome c biogenesis protein CcmE (CcmE) (PDB:1J6Q)	PF03100.19	CcmE	K02197	cytochrome c-type biogenesis protein CcmE	NA	NA	NA	NA
90380	9.3379	0.441099	NA	NA	COG5007	Acid stress protein IbaG/YrbA, BolA-like family (IbaG) (PDB:1NY8) (PUBMED:22534295)	PF01722.22	BolA-like protein	K05527	BolA family transcriptional regulator, general stress-responsive regulator	NA	NA	NA	NA
90468	9.3271	0.440158	NA	NA	COG4770	Acetyl/propionyl-CoA carboxylase, alpha subunit (PccA) (PDB:3U9S)	PF02786.21	Carbamoyl-phosphate synthase L chain, ATP binding domain	K01965	propionyl-CoA carboxylase alpha chain [EC:6.4.1.3]	M00373!!!M00741!!!M00613	Pathway modules; Carbohydrate metabolism; Other carbohydrate metabolism!!!Pathway modules; Carbohydrate metabolism; Other carbohydrate metabolism!!!Signature modules; Module set; Metabolic capacity	NA	NA
72673	9.3271	0.440158	NA	NA	COG0526	Thiol-disulfide isomerase or thioredoxin (TrxA) (PDB:1XFL)	PF08534.14	Redoxin	K02199	cytochrome c biogenesis protein CcmG, thiol:disulfide interchange protein DsbE	NA	NA	NA	NA
58106	9.32295	0.439594	NA	NA	COG0509	Glycine cleavage system protein H (lipoate-binding) (GcvH) (PDB:1DXM)	PF01597.23	Glycine cleavage H-protein	K02437	glycine cleavage system H protein	M00532	Pathway modules; Carbohydrate metabolism; Other carbohydrate metabolism	NA	NA
72611	9.31539	0.439217	NA	NA	COG1275	Tellurite resistance protein TehA and related permeases (TehA) (PDB:3M71)	PF03595.21	Voltage-dependent anion channel	K03304	tellurite resistance protein	NA	NA	NA	NA
179506	9.30916	0.438841	NA	NA	COG0282	Acetate kinase (AckA) (PDB:3SK3)	PF00871.21	Acetokinase family	K00925	acetate kinase [EC:2.7.2.1]	M00579!!!M00357!!!M00617!!!M00618	Pathway modules; Energy metabolism; Carbon fixation!!!Pathway modules; Energy metabolism; Methane metabolism!!!Signature modules; Module set; Metabolic capacity!!!Signature modules; Module set; Metabolic capacity	NA	NA
36782	9.29816	0.438464	NA	NA	COG0664	cAMP-binding domain of CRP or a regulatory subunit of cAMP-dependent protein kinases (Crp) (PDB:1FT9)	PF00027.33	Cyclic nucleotide-binding domain	K10914	CRP/FNR family transcriptional regulator, cyclic AMP receptor protein	NA	NA	NA	NA
143666	9.28951	0.438088	NA	NA	COG0110	Acetyltransferase, isoleucine patch superfamily (WbbJ)	PF00132.28	Bacterial transferase hexapeptide (six repeats)	NA	NA	NA	NA	NA	NA
125422	9.28077	0.437712	NA	NA	COG0448	Glucose-1-phosphate adenylyltransferase (ADP-glucose pyrophosphorylase) (GlgC) (PDB:5MNI) (PUBMED:27545622)	PF00483.27	Nucleotidyl transferase	K00975	glucose-1-phosphate adenylyltransferase [EC:2.7.7.27]	M00854!!!M00565	Pathway modules; Carbohydrate metabolism; Other carbohydrate metabolism!!!Pathway modules; Carbohydrate metabolism; Other carbohydrate metabolism	NA	NA
90251	9.27977	0.437335	iron_aquisition-siderophore_transport	PirA-family-siderophore-receptor	COG4771	Outer membrane receptor for ferrienterochelin and colicins (FepA) (PDB:2HDF) (PUBMED:16468998)	PF00593.28	TonB dependent receptor	K02014	iron complex outermembrane recepter protein	NA	NA	NA	NA
90299	9.26769	0.436959	NA	NA	COG3655	DNA-binding transcriptional regulator, XRE family (YozG) (PDB:3TYR)	PF13443.10	Cro/C1-type HTH DNA-binding domain	NA	NA	NA	NA	NA	NA
125418	9.25576	0.436583	NA	NA	COG0366	Glycosidase/amylase (phosphorylase) (AmyA) (PDB:2P67) (PUBMED:29684280)	PF00128.28	Alpha amylase, catalytic domain	K01187	alpha-glucosidase [EC:3.2.1.20]	NA	NA	-	GH13_23.hmm
90258	9.24896	0.436206	NA	NA	COG1393	Arsenate reductase or related protein, glutaredoxin family (ArsC) (PDB:1I9D)	PF03960.19	ArsC family	NA	NA	NA	NA	NA	NA
72821	9.23506	0.43583	NA	NA	COG0318	O-succinylbenzoic acid-CoA ligase MenE or related acyl-CoA synthetase (AMP-forming) (MenE/FadK) (PDB:5EY9) (PUBMED:25151136;27455459)	PF00501.32	AMP-binding enzyme	K01897	long-chain acyl-CoA synthetase [EC:6.2.1.3]	M00086	Pathway modules; Lipid metabolism; Fatty acid metabolism	NA	NA
18986	9.22261	0.435454	NA	NA	COG0064	Asp-tRNAAsn/Glu-tRNAGln amidotransferase B subunit (GatB) (PDB:3H0M)	PF02934.19	GatB/GatE catalytic domain	K02434	aspartyl-tRNA(Asn)/glutamyl-tRNA(Gln) amidotransferase subunit B [EC:6.3.5.6 6.3.5.7]	NA	NA	NA	NA
72855	9.21869	0.435077	NA	NA	COG0706	Membrane protein insertase Oxa1/YidC/SpoIIIJ (YidC) (PDB:3WO6)	PF14849.10	YidC periplasmic domain	K03217	YidC/Oxa1 family membrane protein insertase	NA	NA	NA	NA
127225	9.21741	0.434701	NA	NA	COG0622	Predicted phosphodiesterase, calcineurin family (YfcE) (PDB:1SU1) (PUBMED:17586769)	PF12850.11	Calcineurin-like phosphoesterase superfamily domain	NA	NA	NA	NA	NA	NA
108689	9.21572	0.434136	NA	NA	COG0761	4-Hydroxy-3-methylbut-2-enyl diphosphate reductase IspH (IspH) (PDB:3DNF)	PF02401.22	LytB protein	K03527	4-hydroxy-3-methylbut-2-en-1-yl diphosphate reductase [EC:1.17.7.4]	M00096	Pathway modules; Biosynthesis of terpenoids and polyketides; Terpenoid backbone biosynthesis	NA	NA
179524	9.21572	0.434136	NA	NA	COG4133	ABC-type transport system involved in cytochrome c biogenesis, ATPase component (CcmA)	PF00005.31	ABC transporter	K02193	heme exporter protein A [EC:7.6.2.5]	NA	NA	NA	NA
90410	9.21426	0.433572	NA	NA	COG1049	Aconitase B (AcnB) (PDB:1L5J)	PF06434.17	Aconitate hydratase 2 N-terminus	K01682	aconitate hydratase 2 / 2-methylisocitrate dehydratase [EC:4.2.1.3 4.2.1.99]	M00009!!!M00010!!!M00012!!!M00173!!!M00614	Pathway modules; Carbohydrate metabolism; Central carbohydrate metabolism!!!Pathway modules; Carbohydrate metabolism; Central carbohydrate metabolism!!!Pathway modules; Carbohydrate metabolism; Other carbohydrate metabolism!!!Pathway modules; Energy metabolism; Carbon fixation!!!Signature modules; Module set; Metabolic capacity	NA	NA
108692	9.21241	0.433195	NA	NA	NA	NA	NA	NA	NA	NA	NA	NA	NA	NA
73526	9.20185	0.432819	NA	NA	COG0747	ABC-type transport system, periplasmic component (DdpA) (PDB:3RQT)	PF00496.26	Bacterial extracellular solute-binding proteins, family 5 Middle	K02035	peptide/nickel transport system substrate-binding protein	NA	NA	NA	NA
18935	9.18849	0.432443	NA	NA	COG0607	Rhodanese-related sulfurtransferase (PspE) (PDB:1TQ1)	PF00581.24	Rhodanese-like domain	NA	NA	NA	NA	NA	NA
1178	9.18039	0.432066	NA	NA	COG3620	Predicted transcriptional regulator, contains an XRE-type HTH domain (archaeal members contain CBS pair) (AF2118)	PF00571.32	CBS domain	NA	NA	NA	NA	NA	NA
1199	9.17614	0.431314	NA	NA	COG1314	Protein translocase subunit SecG (SecG) (PDB:2AKH)	PF03840.18	Preprotein translocase SecG subunit	K03075	preprotein translocase subunit SecG	NA	NA	NA	NA
18988	9.17614	0.431314	NA	NA	NA	NA	NA	NA	NA	NA	NA	NA	NA	NA
19084	9.17614	0.431314	NA	NA	COG2076	Multidrug transporter EmrE and related cation transporters (EmrE) (PDB:2I68)	PF00892.24	EamA-like transporter family	K12962	undecaprenyl phosphate-alpha-L-ara4N flippase subunit ArnE	NA	NA	NA	NA
143555	9.16812	0.430561	NA	NA	COG0646	Methionine synthase I (cobalamin-dependent), methyltransferase domain (MetH1) (PDB:1LT7)	PF02574.20	Homocysteine S-methyltransferase	K00548	5-methyltetrahydrofolate--homocysteine methyltransferase [EC:2.1.1.13]	M00017	Pathway modules; Amino acid metabolism; Cysteine and methionine metabolism	NA	NA
2452	9.16486	0.430184	NA	NA	COG0601	ABC-type dipeptide/oligopeptide/nickel transport system, permease component (DppB)	PF00528.26	Binding-protein-dependent transport system inner membrane component	K02033	peptide/nickel transport system permease protein	NA	NA	NA	NA
36741	9.16068	0.429808	NA	NA	COG1586	S-adenosylmethionine decarboxylase (SpeD) (PDB:1TLU)	PF02675.19	S-adenosylmethionine decarboxylase	NA	NA	NA	NA	NA	NA
19011	9.13567	0.429244	NA	NA	COG3118	Chaperedoxin CnoX, contains thioredoxin-like and TPR-like domains, YbbN/TrxSC family (CnoX) (PDB:3QDN) (PUBMED:21498507;29754824)	PF14561.10	Tetratricopeptide repeat	K05838	putative thioredoxin	NA	NA	NA	NA
90458	9.13567	0.429244	NA	NA	COG0824	Acyl-CoA thioesterase FadM (FadM) (PDB:2FUJ)	PF13279.10	Thioesterase-like superfamily	K07107	acyl-CoA thioester hydrolase [EC:3.1.2.-]	NA	NA	NA	NA
19232	9.13503	0.428679	NA	NA	COG1042!!!COG1670	Acyl-CoA synthetase (NDP forming) (PatZN) (PDB:4YAK) (PUBMED:26251518)!!!Protein N-acetyltransferase, RimJ/RimL family (RimL) (PDB:1S7F)	PF13549.10	ATP-grasp domain	K09181	acetyltransferase	NA	NA	NA	NA
72581	9.129	0.428303	NA	NA	COG0173	Aspartyl-tRNA synthetase (AspS) (PDB:1C0A)	PF00152.24	tRNA synthetases class II (D, K and N)	K01876	aspartyl-tRNA synthetase [EC:6.1.1.12]	NA	NA	NA	NA
18957	9.12849	0.427926	NA	NA	COG0550	DNA topoisomerase IA (TopA) (PDB:1CY0)	PF01131.24	DNA topoisomerase	K03169	DNA topoisomerase III [EC:5.6.2.1]	NA	NA	NA	NA
90349	9.11632	0.427362	NA	NA	NA	NA	PF11903.12	ParD-like antitoxin of type II bacterial toxin-antitoxin system	NA	NA	NA	NA	NA	NA
72875	9.11632	0.427362	NA	NA	COG1194	Adenine-specific DNA glycosylase, acts on AG and A-oxoG pairs (MutY) (PDB:1KG2)	PF00730.29	HhH-GPD superfamily base excision DNA repair protein	K03575	A/G-specific adenine glycosylase [EC:3.2.2.31]	NA	NA	NA	NA
90438	9.10537	0.426797	NA	NA	COG2217	Cation-transporting P-type ATPase (ZntA) (PDB:4BBJ)	PF00122.24	E1-E2 ATPase	K17686	P-type Cu+ transporter [EC:7.2.2.8]	NA	NA	NA	NA
90296	9.10445	0.426421	NA	NA	COG1964	C-terminal domain of the GTP 3',8'-cyclase MoaA, radical SAM superfamily (molybdenum cofactor biosynthesis) (MoaA2) (PUBMED:25941396)	NA	NA	K06937	tetraether lipid synthase [EC:1.21.98.5]	NA	NA	NA	NA
90493	9.0867	0.426044	NA	NA	COG0652	Peptidyl-prolyl cis-trans isomerase (rotamase) - cyclophilin family (PpiB) (PDB:4DGD)	PF00160.25	Cyclophilin type peptidyl-prolyl cis-trans isomerase/CLD	NA	NA	NA	NA	NA	NA
19187	9.07785	0.425668	NA	NA	COG0583	DNA-binding transcriptional regulator, LysR family (LysR) (PDB:2FYI)	PF03466.24	LysR substrate binding domain	K21703	LysR family transcriptional regulator, low CO2-responsive transcriptional regulator	NA	NA	NA	NA
72933	9.06939	0.425292	NA	NA	COG2352	Phosphoenolpyruvate carboxylase (Ppc) (PDB:1FIY)	PF00311.21	Phosphoenolpyruvate carboxylase	K01595	phosphoenolpyruvate carboxylase [EC:4.1.1.31]	M00168!!!M00172!!!M00171!!!M00170!!!M00173!!!M00374!!!M00346!!!M00614	Pathway modules; Energy metabolism; Carbon fixation!!!Pathway modules; Energy metabolism; Carbon fixation!!!Pathway modules; Energy metabolism; Carbon fixation!!!Pathway modules; Energy metabolism; Carbon fixation!!!Pathway modules; Energy metabolism; Carbon fixation!!!Pathway modules; Energy metabolism; Carbon fixation!!!Pathway modules; Energy metabolism; Methane metabolism!!!Signature modules;…	NA	NA
55304	9.06844	0.424915	NA	NA	COG4585	Signal transduction histidine kinase ComP (ComP) (PDB:4GT8)	PF02518.30	Histidine kinase-, DNA gyrase B-, and HSP90-like ATPase	NA	NA	NA	NA	NA	NA
72650	9.06235	0.424539	NA	NA	NA	NA	PF11306.12	Protein of unknown function (DUF3108)	NA	NA	NA	NA	NA	NA
108731	9.05493	0.424163	NA	NA	COG2119	Putative Ca2+/H+ antiporter, TMEM165/GDT1 family (Gdt1) (PUBMED:23569283)	PF01169.23	Uncharacterized protein family UPF0016	K23541	Ca2+/H+ antiporter, TMEM165/GDT1 family	NA	NA	NA	NA
90341	9.04662	0.423598	NA	NA	COG0563	Adenylate kinase or related kinase (Adk) (PDB:1AK2)	PF00406.26	Adenylate kinase	K00939	adenylate kinase [EC:2.7.4.3]	M00049	Pathway modules; Nucleotide metabolism; Purine metabolism	NA	NA
90416	9.04662	0.423598	NA	NA	NA	NA	NA	NA	NA	NA	NA	NA	NA	NA
72844	9.04514	0.423033	NA	NA	COG2831	Hemolysin activation/secretion protein (FhaC) (PDB:2MHJ)	PF03865.17	Haemolysin secretion/activation protein ShlB/FhaC/HecB	NA	NA	NA	NA	NA	NA
72771	9.04133	0.422657	NA	NA	COG0288	Carbonic anhydrase (CynT) (PDB:1EKJ) (PUBMED:22081392)	PF00484.23	Carbonic anhydrase	K01673	carbonic anhydrase [EC:4.2.1.1]	NA	NA	NA	NA
143567	9.03766	0.422281	NA	NA	NA	NA	NA	NA	NA	NA	NA	NA	NA	NA
54757	9.03229	0.421904	NA	NA	COG4232	Thiol:disulfide interchange protein DsbD (DsbD) (PDB:1JPE)	PF11412.12	Thiol:disulfide interchange protein DsbD, N-terminal	K04084	thioredoxin:protein disulfide reductase [EC:1.8.4.16]	NA	NA	NA	NA
90255	9.02663	0.421528	NA	NA	COG1593	TRAP-type C4-dicarboxylate transport system, large permease component (DctQ)	PF06808.16	Tripartite ATP-independent periplasmic transporter, DctM component	K11690	C4-dicarboxylate transporter, DctM subunit	NA	NA	NA	NA
179517	9.02076	0.421152	NA	NA	COG3088	Cytochrome c-type biogenesis protein CcmH/NrfF (NrfF) (PDB:2HL7)	PF03918.18	Cytochrome C biogenesis protein	K02200	cytochrome c-type biogenesis protein CcmH	NA	NA	NA	NA
54738	9.02017	0.420775	NA	NA	COG0642	Signal transduction histidine kinase (BaeS) (PDB:1JOY)	PF02518.30	Histidine kinase-, DNA gyrase B-, and HSP90-like ATPase	NA	NA	NA	NA	NA	NA
125626	9.01446	0.420399	NA	NA	COG0709	Selenophosphate synthase (SelD) (PDB:2YYE)	PF00586.28	AIR synthase related protein, N-terminal domain	K01008	selenide, water dikinase [EC:2.7.9.3]	NA	NA	NA	NA
108714	9.0044	0.420023	NA	NA	COG0128!!!COG0283	5-enolpyruvylshikimate-3-phosphate synthase (AroA) (PDB:4N3P)!!!Cytidylate kinase (Cmk) (PDB:3R20) (PUBMED:19111750;25691594;28928205)	PF00275.24	EPSP synthase (3-phosphoshikimate 1-carboxyvinyltransferase)	K00800	3-phosphoshikimate 1-carboxyvinyltransferase [EC:2.5.1.19]	M00022	Pathway modules; Amino acid metabolism; Aromatic amino acid metabolism	NA	NA
72604	9.00353	0.419646	NA	NA	COG3829	RocR-type transcriptional regulator, contains PAS, AAA-type ATPase, and DNA-binding Fis domains (RocR)	PF00158.30	Sigma-54 interaction domain	NA	NA	NA	NA	NA	NA
72601	8.97611	0.41927	NA	NA	NA	NA	NA	NA	NA	NA	NA	NA	NA	NA
144246	8.96438	0.417576	NA	NA	COG3168	Type IV pilus assembly protein PilP (PilP) (PDB:2IVW)	PF04351.17	Pilus assembly protein, PilP	K02665	type IV pilus assembly protein PilP	NA	NA	NA	NA
73501	8.96438	0.417576	NA	NA	COG0169	Shikimate 5-dehydrogenase (AroE) (PDB:1NPD)	PF08501.15	Shikimate dehydrogenase substrate binding domain	K00014	shikimate dehydrogenase [EC:1.1.1.25]	M00022	Pathway modules; Amino acid metabolism; Aromatic amino acid metabolism	NA	NA
163380	8.96438	0.417576	NA	NA	NA	NA	NA	NA	NA	NA	NA	NA	NA	NA
54835	8.96438	0.417576	NA	NA	COG0294	Dihydropteroate synthase (FolP) (PDB:1AD1)	PF00809.26	Pterin binding enzyme	K00796	dihydropteroate synthase [EC:2.5.1.15]	M00126	Pathway modules; Metabolism of cofactors and vitamins; Cofactor and vitamin metabolism	NA	NA
36831	8.96438	0.417576	NA	NA	COG0795	Lipopolysaccharide export LptBFGC system, permease protein LptF (LptF) (PDB:6S8H)	PF03739.18	Lipopolysaccharide export system permease LptF/LptG	K07091	lipopolysaccharide export system permease protein	NA	NA	NA	NA
125451	8.96438	0.417576	NA	NA	COG1012	Acyl-CoA reductase or other NAD-dependent aldehyde dehydrogenase (AdhE) (PDB:1A4S)	PF00171.26	Aldehyde dehydrogenase family	K12254	4-guanidinobutyraldehyde dehydrogenase / NAD-dependent aldehyde dehydrogenase [EC:1.2.1.54 1.2.1.-]	M00136	Pathway modules; Amino acid metabolism; Polyamine biosynthesis	NA	NA
143642	8.96438	0.417576	NA	NA	NA	NA	PF09699.14	Doubled CXXCH motif (Paired_CXXCH_1)	NA	NA	NA	NA	NA	NA
125646	8.96438	0.417576	NA	NA	NA	NA	PF08895.15	Domain of unknown function (DUF1840)	NA	NA	NA	NA	NA	NA
125633	8.94022	0.415883	NA	NA	COG1902	2,4-dienoyl-CoA reductase or related NADH-dependent reductase, Old Yellow Enzyme (OYE) family (FadH) (PDB:1BWK)	PF00724.24	NADH:flavin oxidoreductase / NADH oxidase family	K10680	N-ethylmaleimide reductase [EC:1.-.-.-]	NA	NA	NA	NA
144338	8.93955	0.415318	NA	NA	COG1118	ABC-type sulfate/molybdate transport systems, ATPase component (CysA)	PF00005.31	ABC transporter	K02045	sulfate/thiosulfate transport system ATP-binding protein [EC:7.3.2.3]	M00616	Signature modules; Module set; Metabolic capacity	NA	NA
90489	8.93955	0.415318	NA	NA	COG4663	TRAP-type mannitol/chloroaromatic compound transport system, periplasmic component (FcbT1) (PDB:2HZK)	PF03480.17	Bacterial extracellular solute-binding protein, family 7	K21395	TRAP-type transport system periplasmic protein	NA	NA	NA	NA
19078	8.9373	0.414753	NA	NA	COG0583	DNA-binding transcriptional regulator, LysR family (LysR) (PDB:2FYI)	PF03466.24	LysR substrate binding domain	K13635	LysR family transcriptional regulator, cys regulon transcriptional activator	NA	NA	NA	NA
54837	8.92557	0.414377	NA	NA	COG0293	23S rRNA U2552 (ribose-2'-O)-methylase RlmE/FtsJ (RlmE) (PDB:1EIZ) (PUBMED:10769117)	PF01728.23	FtsJ-like methyltransferase	K02427	23S rRNA (uridine2552-2'-O)-methyltransferase [EC:2.1.1.166]	NA	NA	NA	NA
144326	8.91978	0.414001	NA	NA	COG2226	Ubiquinone/menaquinone biosynthesis C-methylase UbiE/MenG (UbiE) (PDB:4OBW)	PF07021.16	Methionine biosynthesis protein MetW	NA	NA	NA	NA	NA	NA
19501	8.91864	0.413624	NA	NA	COG4967	Type IV pilus assembly protein PilV (PilV)	NA	NA	NA	NA	NA	NA	NA	NA
162641	8.90692	0.413248	NA	NA	COG0537	Purine nucleoside phosphoramidase/Ap4A hydrolase, histidine triade (HIT) family (HinT) (PDB:1AV5) (PUBMED:20934431)	PF01230.27	HIT domain	NA	NA	NA	NA	NA	NA
90346	8.90298	0.412872	NA	NA	COG0679	Predicted permease, AEC (auxin efflux carrier) family (YfdV)	PF03547.22	Membrane transport protein	NA	NA	NA	NA	NA	NA
72553	8.89965	0.412495	NA	NA	COG1058	ADP-ribose pyrophosphatase domain of DNA damage- and competence-inducible protein CinA (CinA) (PDB:4CT9) (PUBMED:25313401)	PF00994.28	Probable molybdopterin binding domain	NA	NA	NA	NA	NA	NA
36742	8.89462	0.412119	NA	NA	NA	NA	NA	NA	NA	NA	NA	NA	NA	NA
72783	8.88112	0.411743	NA	NA	COG0752	Glycyl-tRNA synthetase, alpha subunit (GlyQ) (PDB:1J5W)	PF02091.19	Glycyl-tRNA synthetase alpha subunit	K01878	glycyl-tRNA synthetase alpha chain [EC:6.1.1.14]	NA	NA	NA	NA
72780	8.87846	0.411366	NA	NA	COG0253	Diaminopimelate epimerase (DapF) (PDB:1BWZ)	PF01678.23	Diaminopimelate epimerase	K01778	diaminopimelate epimerase [EC:5.1.1.7]	M00016!!!M00525!!!M00527	Pathway modules; Amino acid metabolism; Lysine metabolism!!!Pathway modules; Amino acid metabolism; Lysine metabolism!!!Pathway modules; Amino acid metabolism; Lysine metabolism	NA	NA
108691	8.87562	0.41099	NA	NA	COG3318	Uncharacterized conserved protein YecA, UPF0149 family, contains C-terminal Zn-binding SEC-C motif (YecA)	PF03695.17	Uncharacterised protein family (UPF0149)	K07039	uncharacterized protein	NA	NA	NA	NA
108642	8.871	0.410613	NA	NA	COG0793	C-terminal processing protease CtpA/Prc, contains a PDZ domain (CtpA) (PDB:6IQU)	PF03572.22	Peptidase family S41	K03797	carboxyl-terminal processing protease [EC:3.4.21.102]	NA	NA	NA	NA
72752	8.86587	0.410237	NA	NA	NA	NA	NA	NA	NA	NA	NA	NA	NA	NA
54826	8.86478	0.409861	NA	NA	COG5002	Sensor histidine kinase WalK (WalK) (PDB:4I5S)	PF02518.30	Histidine kinase-, DNA gyrase B-, and HSP90-like ATPase	K07636	two-component system, OmpR family, phosphate regulon sensor histidine kinase PhoR [EC:2.7.13.3]	NA	NA	NA	NA
19080	8.86309	0.409484	NA	NA	COG1613	ABC-type sulfate transport system, periplasmic component (Sbp) (PDB:5UM2)	PF13531.10	Bacterial extracellular solute-binding protein	K23163	sulfate/thiosulfate transport system substrate-binding protein	NA	NA	NA	NA
72715	8.85371	0.409108	NA	NA	NA	NA	PF13229.10	Right handed beta helix region	NA	NA	NA	NA	NA	NA
19512	8.84102	0.408732	NA	NA	COG1136	ABC-type lipoprotein export system, ATPase component (LolD) (PDB:5GKO)	PF00005.31	ABC transporter	NA	NA	NA	NA	NA	NA
18938	8.83255	0.408355	NA	NA	COG1189	Predicted rRNA methylase YqxC, contains S4 and FtsJ domains (YqxC) (PDB:3OPN)	PF01728.23	FtsJ-like methyltransferase	K06442	23S rRNA (cytidine1920-2'-O)/16S rRNA (cytidine1409-2'-O)-methyltransferase [EC:2.1.1.226 2.1.1.227]	NA	NA	NA	NA
36781	8.83025	0.407979	NA	NA	COG0004	Ammonia channel protein AmtB (AmtB) (PDB:1U77)	PF00909.25	Ammonium Transporter Family	K03320	ammonium transporter, Amt family	NA	NA	NA	NA
72892	8.80893	0.407603	NA	NA	COG2132	Multicopper oxidase with three cupredoxin domains (includes cell division protein FtsP and spore coat protein CotA) (SufI) (PDB:2YXV)	PF07732.19	Multicopper oxidase	K14588	cuproxidase [EC:1.16.3.4]	NA	NA	-	AA1.hmm
18953	8.79569	0.407226	NA	NA	COG4148	ABC-type molybdate transport system, ATPase component ModC (ModC)	PF00005.31	ABC transporter	K02017	molybdate transport system ATP-binding protein [EC:7.3.2.5]	NA	NA	NA	NA
55314	8.78861	0.40685	NA	NA	COG1385	16S rRNA U1498 N3-methylase RsmE (RsmE) (PDB:1NXZ)	PF04452.18	RNA methyltransferase domain	K09761	16S rRNA (uracil1498-N3)-methyltransferase [EC:2.1.1.193]	NA	NA	NA	NA
36703	8.77632	0.406473	NA	NA	COG0148	Enolase (Eno) (PDB:1E9I)	PF00113.26	Enolase, C-terminal TIM barrel domain	K01689	enolase [EC:4.2.1.11]	M00001!!!M00002!!!M00003!!!M00346	Pathway modules; Carbohydrate metabolism; Central carbohydrate metabolism!!!Pathway modules; Carbohydrate metabolism; Central carbohydrate metabolism!!!Pathway modules; Carbohydrate metabolism; Central carbohydrate metabolism!!!Pathway modules; Energy metabolism; Methane metabolism	NA	NA
164038	8.7695	0.405909	NA	NA	COG1281	Redox-regulated molecular chaperone, HSP33 family (HslO) (PDB:1HW7)	PF01430.23	Hsp33 protein	K04083	molecular chaperone Hsp33	NA	NA	NA	NA
143610	8.7695	0.405909	NA	NA	COG0154	Asp-tRNAAsn/Glu-tRNAGln amidotransferase A subunit or related amidase (GatA) (PDB:3H0L)	PF01425.25	Amidase	K02433	aspartyl-tRNA(Asn)/glutamyl-tRNA(Gln) amidotransferase subunit A [EC:6.3.5.6 6.3.5.7]	NA	NA	NA	NA
54774	8.76838	0.405344	NA	NA	COG0542	ATP-dependent Clp protease, ATP-binding subunit ClpA (ClpA) (PDB:1KSF)	PF07724.18	AAA domain (Cdc48 subfamily)	K03695	ATP-dependent Clp protease ATP-binding subunit ClpB	NA	NA	NA	NA
19203	8.76499	0.404968	NA	NA	COG0457!!!COG2114!!!COG3899	Tetratricopeptide (TPR) repeat (TPR) (PDB:3AS4)!!!Adenylate cyclase, class 3 (AcyC) (PDB:1AB8)!!!Predicted ATPase	PF00211.24	Adenylate and Guanylate cyclase catalytic domain	K01768	adenylate cyclase [EC:4.6.1.1]	NA	NA	NA	NA
90343	8.76449	0.404592	NA	NA	COG0358	DNA primase (bacterial type) (DnaG) (PDB:3B39) (PUBMED:28128549)	PF08275.15	DNA primase catalytic core, N-terminal domain	K02316	DNA primase [EC:2.7.7.101]	NA	NA	NA	NA
72742	8.75345	0.404215	NA	NA	COG1680	CubicO group peptidase, beta-lactamase class C family (AmpC) (PDB:1BLS)	PF00144.28	Beta-lactamase	NA	NA	NA	NA	NA	NA
143553	8.7522	0.403839	NA	NA	NA	NA	NA	NA	NA	NA	NA	NA	NA	NA
1192	8.73452	0.403463	NA	NA	COG1034	NADH dehydrogenase/NADH:ubiquinone oxidoreductase 75 kD subunit (chain G) (NuoG) (PDB:1C4A)	PF00384.26	Molybdopterin oxidoreductase	K00336	NADH-quinone oxidoreductase subunit G [EC:7.1.1.2]	M00144	Pathway modules; Energy metabolism; ATP synthesis	NA	NA
197871	8.73368	0.403086	NA	NA	COG0159	Tryptophan synthase alpha chain (TrpA) (PDB:6HUL)	PF00290.24	Tryptophan synthase alpha chain	K01695	tryptophan synthase alpha chain [EC:4.2.1.20]	M00023	Pathway modules; Amino acid metabolism; Aromatic amino acid metabolism	NA	NA
72908	8.73154	0.40271	NA	NA	COG1011	FMN and 5-amino-6-(5-phospho-D-ribitylamino)uracil phosphatase YigB, HAD superfamily (riboflavin biosynthesis) (YigB) (PDB:4JB3) (PUBMED:24123841)	PF00702.30	haloacid dehalogenase-like hydrolase	K07025	putative hydrolase of the HAD superfamily	NA	NA	NA	NA
90333	8.72487	0.402333	NA	NA	NA	NA	PF19755.3	Domain of unknown function (DUF6242)	NA	NA	NA	NA	NA	NA
18930	8.72021	0.401957	NA	NA	NA	NA	NA	NA	NA	NA	NA	NA	NA	NA
36823	8.71915	0.401581	NA	NA	COG0726	Peptidoglycan/xylan/chitin deacetylase, PgdA/NodB/CDA1 family (CDA1) (PDB:1NY1)	PF01522.25	Polysaccharide deacetylase	NA	NA	NA	NA	-	CE4.hmm
72699	8.71261	0.401204	NA	NA	COG0046!!!COG0047	Phosphoribosylformylglycinamidine (FGAM) synthase, synthetase domain (PurL1) (PDB:3VIU)!!!Phosphoribosylformylglycinamidine (FGAM) synthase, glutamine amidotransferase domain (PurL2) (PDB:1T3T)	PF13507.10	CobB/CobQ-like glutamine amidotransferase domain	K01952	phosphoribosylformylglycinamidine synthase [EC:6.3.5.3]	M00048	Pathway modules; Nucleotide metabolism; Purine metabolism	NA	NA
19019	8.69765	0.400828	NA	NA	COG0280!!!COG0281	Phosphotransacetylase (includes Pta, EutD and phosphobutyryltransferase) (Pta) (PDB:1QZT) (PUBMED:28754323)!!!Malic enzyme (SfcA) (PDB:1DO8)	PF01515.23	Phosphate acetyl/butaryl transferase	K00029	malate dehydrogenase (oxaloacetate-decarboxylating)(NADP+) [EC:1.1.1.40]	M00169!!!M00172	Pathway modules; Energy metabolism; Carbon fixation!!!Pathway modules; Energy metabolism; Carbon fixation	NA	NA
108673	8.69096	0.400452	NA	NA	COG0642	Signal transduction histidine kinase (BaeS) (PDB:1JOY)	PF02518.30	Histidine kinase-, DNA gyrase B-, and HSP90-like ATPase	NA	NA	NA	NA	NA	NA
72636	8.68996	0.400075	NA	NA	COG4692	Predicted neuraminidase (sialidase)	PF13088.10	BNR repeat-like domain	NA	NA	NA	NA	-	GH33.hmm
179503	8.68888	0.399699	NA	NA	COG2814	Predicted arabinose efflux permease AraJ, MFS family (AraJ) (PDB:4LDS)	PF07690.20	Major Facilitator Superfamily	K08224	MFS transporter, YNFM family, putative membrane transport protein	NA	NA	NA	NA
54758	8.68424	0.399323	NA	NA	COG1477	FAD:protein FMN transferase ApbE (ApbE) (PDB:1VRM) (PUBMED:23558683;30154099)	PF02424.19	ApbE family	K03734	FAD:protein FMN transferase [EC:2.7.1.180]	NA	NA	NA	NA
19523	8.67521	0.398758	NA	NA	COG4319	Ketosteroid isomerase homolog YybH (YybH) (PDB:2GXF)	PF13474.10	SnoaL-like domain	NA	NA	NA	NA	NA	NA
143617	8.67521	0.398758	NA	NA	COG1765	Uncharacterized OsmC-related protein (YhfA) (PDB:1LQL)	PF02566.23	OsmC-like protein	NA	NA	NA	NA	NA	NA
197877	8.66722	0.398193	NA	NA	COG0473	Isocitrate/isopropylmalate dehydrogenase (LeuB) (PDB:1GC9)	PF00180.24	Isocitrate/isopropylmalate dehydrogenase	K00052	3-isopropylmalate dehydrogenase [EC:1.1.1.85]	M00535!!!M00432	Pathway modules; Amino acid metabolism; Branched-chain amino acid metabolism!!!Pathway modules; Amino acid metabolism; Branched-chain amino acid metabolism	NA	NA
90331	8.65719	0.397817	NA	NA	COG0463	Glycosyltransferase involved in cell wall bisynthesis (WcaA) (PDB:5MLZ)	PF00535.30	Glycosyl transferase family 2	NA	NA	NA	NA	PF00535.25	GT2_Glycos_transf_2.hmm
19535	8.63914	0.397441	NA	NA	COG0845	Multidrug efflux pump subunit AcrA (membrane-fusion protein) (AcrA) (PDB:1T5E)	PF13437.10	HlyD family secretion protein	K03585	membrane fusion protein, multidrug efflux system	M00718	Signature modules; Gene set; Drug resistance	NA	NA
91074	8.63373	0.396876	NA	NA	COG2274	ABC-type bacteriocin/lantibiotic exporters, contain an N-terminal double-glycine peptidase domain (SunT) (PDB:3K8U)	PF00005.31	ABC transporter	K12541	ATP-binding cassette, subfamily C, bacterial LapB	NA	NA	NA	NA
179505	8.63373	0.396876	NA	NA	COG0280!!!COG2030	Phosphotransacetylase (includes Pta, EutD and phosphobutyryltransferase) (Pta) (PDB:1QZT) (PUBMED:28754323)!!!Acyl-CoA dehydratase PaaZ (MaoC) (PDB:5ZY8)	PF01515.23	Phosphate acetyl/butaryl transferase	NA	NA	NA	NA	NA	NA
72580	8.63324	0.396312	NA	NA	COG1835	Peptidoglycan/LPS O-acetylase OafA/YrhL, contains acyltransferase and SGNH-hydrolase domains (OafA)	PF01757.26	Acyltransferase family	K16568	exopolysaccharide production protein ExoZ	NA	NA	NA	NA
90553	8.6316	0.395935	NA	NA	COG0124	Histidyl-tRNA synthetase (HisS) (PDB:1KMM)	PF13393.10	Histidyl-tRNA synthetase	K01892	histidyl-tRNA synthetase [EC:6.1.1.21]	NA	NA	NA	NA
72532	8.6196	0.395559	NA	NA	COG0654	2-polyprenyl-6-methoxyphenol hydroxylase and related FAD-dependent oxidoreductases (UbiH) (PDB:1BF3)	PF01494.23	FAD binding domain	K03185	2-octaprenyl-6-methoxyphenol hydroxylase [EC:1.14.13.-]	M00117	Pathway modules; Metabolism of cofactors and vitamins; Cofactor and vitamin metabolism	NA	NA
1257	8.60218	0.395183	NA	NA	COG1975	Molybdoenzyme maturation factor PaoD (Mo cofactor insertion), XdhC/CoxF family (XdhC) (PDB:2WE7) (PUBMED:24498065)	PF13478.10	XdhC Rossmann domain	K07402	xanthine dehydrogenase accessory factor	NA	NA	NA	NA
19190	8.59598	0.394806	NA	NA	COG3954	Phosphoribulokinase (PrkB) (PDB:1A7J)	PF00485.22	Phosphoribulokinase / Uridine kinase family	K00855	phosphoribulokinase [EC:2.7.1.19]	M00165!!!M00166!!!M00611!!!M00612	Pathway modules; Energy metabolism; Carbon fixation!!!Pathway modules; Energy metabolism; Carbon fixation!!!Signature modules; Module set; Metabolic capacity!!!Signature modules; Module set; Metabolic capacity	NA	NA
56046	8.59438	0.39443	NA	NA	COG0178	Excinuclease UvrABC ATPase subunit (UvrA) (PDB:2R6F)	PF00005.31	ABC transporter	K03701	excinuclease ABC subunit A	NA	NA	NA	NA
90577	8.59038	0.394053	NA	NA	COG4775	Outer membrane protein assembly factor BamA (BamA) (PDB:5EKQ)	PF01103.27	Omp85 superfamily domain	K07277	outer membrane protein insertion porin family	NA	NA	NA	NA
72557	8.58657	0.393677	NA	NA	COG0428	Zinc transporter ZupT (ZupT) (PDB:5TSA)	PF02535.26	ZIP Zinc transporter	K16267	zinc and cadmium transporter	NA	NA	NA	NA
2456	8.58292	0.393301	NA	NA	COG3897	Protein N-terminal and lysine N-methylase, NNT1/EFM7 family (Nnt1) (PDB:3BZB) (PUBMED:23349634;26545399)	PF10294.13	Lysine methyltransferase	K22843	ETFB lysine methyltransferase [EC:2.1.1.-]	NA	NA	NA	NA
[truncated: 1,044 more rows]

## Sheet: S7_ISCOA1K.005 MT
Gene ID	TPM	TPM Percentile	FeGenie accession	FeGenie Function	COG accession	COG Function	PFAM Accession	PFAM Function	KOFAM Accession	KOFAM Function	KEGG Accession	KEGG Function	CAZyme Accession	CAZyme Function
[truncated: 2,631 more rows]

[truncated: 2 more sheets: S8_MN3.008 MT, S9_Single C Model Media]
